# Supplementary material for: Association of rotating night shift work with tooth loss and severe periodontitis among permanent employees in Japan: a cross-sectional study
Source: PeerJ. 2024 Apr 16;12:e17253. doi: 10.7717/peerj.17253 (PMC11027908; doi:10.7717/peerj.17253)
Supplement: Supplemental Information 1 [file peerj-12-17253-s001.xlsx]

## Sheet: Sheet 1
SC1	SC2	SC7	SC8	Q3	Q6	Q10_10	Q10_6	Q10_8	Q10_9	Q11	Q12	Q13	Q14	Q15	Q18	Q22	Q23	Q24	Q25	Q26-1	Q26-2	Q26-3	Q26-4	Q26-5	Q26-6	Q27-1	Q27-2	Q27-3	Q28	Q29	Q31	Q34
1	44	2	4	84	1	0	0	0	0	5	4	4	1	3	28	1	2	2	2	4	3	4	4	5	5	4	4	4	1	2	1800	9
1	59	2	1	90	1	0	1	0	0	3	1	3	2	1	30	2	1	2	2	1	1	1	1	1	1	1	1	1	1	2	520	9
1	41	3	3	40	1	0	0	0	0	4	5	1	1	3	28	1	2	2	5	4	1	1	1	1	1	1	1	1	1	5	700	9
1	61	12	1	80	1	0	0	0	0	1	1	7	2	2	28	2	1	2	1	2	2	1	2	2	2	3	3	3	1	4	1000	9
2	59	3	1	30	1	0	0	0	0	1	1	7	1	1	28	2	2	2	3	2	1	1	2	2	1	2	1	1	4	1	420	8
1	33	3	2	50	1	0	0	0	0	1	1	4	2	1	25	2	2	2	2	2	3	3	2	2	2	2	2	3	4	1	650	9
2	37	2	1	97	1	0	0	0	0	1	1	7	3	2	28	2	2	2	3	2	4	3	3	4	3	3	3	3	4	1	780	9
2	48	1	4	40	1	0	0	0	0	1	1	6	2	1	28	2	2	2	1	1	1	1	1	1	1	2	2	2	4	3	2500	13
2	52	3	1	38	1	0	0	0	0	1	1	6	4	2	28	2	2	2	1	1	1	1	1	1	1	1	1	1	3	2	1290	8
1	53	1	4	80	1	0	0	0	0	5	5	3	3	3	32	2	2	2	2	1	1	1	1	1	1	1	1	1	1	5	100000	9
1	48	4	1	40	1	0	0	0	0	3	1	2	1	2	28	2	2	2	1	2	1	2	2	1	1	2	2	2	1	4	850	6
1	40	3	1	47	1	0	0	0	0	3	2	4	2	2	26	1	2	2	3	2	3	2	2	2	2	3	3	3	4	1	380	4
2	48	5	1	40	1	0	0	0	0	1	1	5	1	1	28	1	2	2	2	4	4	3	5	4	4	4	4	4	4	1	330	9
1	53	1	5	45	2	0	0	0	0	1	1	4	1	1	28	1	2	2	2	1	1	1	1	2	2	2	2	2	1	3	1250	13
1	43	2	1	70	1	0	0	0	0	5	5	7	2	2	27	2	2	2	2	1	1	1	1	2	1	3	2	2	3	1	700	6
1	52	4	3	40	1	0	0	0	0	3	1	6	1	2	28	2	2	2	1	1	1	1	1	1	1	4	4	4	1	2	300	9
1	59	1	5	40	1	0	0	0	0	3	3	1	2	2	30	2	2	2	1	1	1	1	1	1	1	1	1	1	1	4	690	9
2	54	3	6	30	1	0	0	0	0	1	1	5	3	2	28	2	2	2	3	1	1	1	1	1	1	1	1	1	1	4	1500	4
1	53	1	4	70	1	0	0	0	0	2	2	1	1	2	25	1	1	2	3	4	3	4	4	5	4	3	3	3	1	4	980	9
1	57	3	3	58	1	0	0	0	0	3	5	4	3	3	28	1	2	4	4	1	1	1	2	2	1	3	3	3	1	2	400	9
1	58	1	6	40	1	0	0	0	0	1	1	1	3	2	26	1	2	2	2	3	3	3	4	4	4	2	3	2	1	3	1700	9
1	51	12	3	40	4	0	0	0	0	3	1	7	2	2	24	1	1	4	2	2	1	1	2	3	1	1	1	1	1	5	520	9
1	55	4	4	58	1	0	0	0	0	1	1	2	1	2	29	2	2	2	2	1	1	2	1	1	2	2	2	2	1	4	1500	9
2	45	3	1	60	1	0	0	0	0	5	5	3	2	2	20	4	4	4	1	1	1	1	1	1	1	1	1	1	4	1	720	9
1	46	3	1	50	1	0	0	0	0	3	5	4	3	2	30	2	2	2	1	1	1	1	1	1	1	1	1	1	1	6	1000	9
2	53	3	4	45	1	0	0	0	0	1	1	6	2	3	26	4	2	2	2	1	1	1	2	2	1	3	2	3	1	3	2500	13
1	62	3	4	50	1	0	0	0	0	4	5	1	1	1	25	2	2	2	2	2	2	2	2	2	2	2	2	2	1	2	500	9
1	25	2	1	35	1	0	0	0	0	1	1	3	2	2	32	2	2	2	2	1	1	1	1	1	1	1	1	1	4	1	550	9
1	58	12	1	56	1	0	0	0	0	3	1	2	2	2	28	2	2	2	2	1	1	1	1	1	1	2	2	2	1	3	100000	9
1	60	1	5	50	1	0	0	0	0	3	5	7	1	2	25	4	2	2	2	2	1	1	2	1	1	3	2	3	1	3	1680	9
1	61	1	5	38	1	0	0	0	1	3	1	1	2	3	28	1	4	2	3	1	1	1	1	1	1	3	2	2	1	3	850	9
1	41	12	2	40	5	0	0	0	0	1	1	6	2	2	24	1	1	2	3	2	1	1	1	1	1	2	2	2	1	3	860	9
2	42	3	3	45	1	0	0	0	0	4	4	7	2	2	24	4	2	2	1	2	1	2	1	3	3	3	2	2	4	2	400	10
1	61	2	1	40	1	0	0	0	0	1	1	7	2	2	32	2	2	2	2	1	1	1	1	1	1	1	1	1	1	3	500	6
2	38	4	1	45	1	0	0	0	0	1	1	5	1	3	28	1	2	2	4	1	1	2	2	1	1	2	2	2	3	2	1200	9
2	34	3	1	50	1	0	0	0	0	5	4	4	2	1	31	1	2	2	4	3	3	4	2	2	2	3	3	3	1	2	1000	9
1	58	3	4	40	1	0	0	0	0	1	1	5	2	1	27	2	2	2	2	3	2	2	1	1	1	3	2	2	1	4	1400	9
1	55	3	3	40	1	0	0	1	0	1	1	2	1	1	27	4	2	2	2	1	1	1	1	3	1	2	2	3	1	3	1000	9
1	35	6	1	55	5	0	0	0	0	1	1	6	4	2	28	2	2	2	2	3	1	2	3	2	3	3	2	2	4	2	600	8
2	49	3	1	40	1	0	0	0	0	1	4	1	3	1	29	4	2	2	2	1	1	1	1	1	1	1	1	1	1	4	750	4
1	42	3	4	45	1	0	0	0	0	4	5	4	1	3	30	1	2	2	3	1	1	1	1	1	1	2	2	2	1	4	900	9
1	43	2	1	39	1	0	0	0	0	1	1	5	3	2	30	2	2	2	2	1	1	1	1	1	1	1	1	1	1	4	860	9
1	53	3	1	40	1	0	0	0	0	3	1	2	3	1	29	2	2	2	4	2	1	1	1	1	1	3	3	2	1	2	850	9
2	48	3	1	35	1	0	0	0	0	3	1	5	2	1	28	2	2	2	2	1	1	1	1	1	1	2	2	2	2	2	200	4
1	64	3	1	45	1	0	0	0	0	2	2	4	2	2	28	2	2	2	2	1	1	1	1	1	1	2	1	1	1	5	550	9
1	33	2	1	40	1	0	0	0	0	3	3	5	1	4	28	2	2	2	3	2	2	1	2	2	1	3	3	3	1	2	350	9
2	29	2	1	60	1	0	0	0	0	1	1	4	2	1	24	2	2	2	1	2	1	2	2	2	1	3	3	2	1	2	2000	9
2	47	2	1	60	1	0	0	0	0	1	1	3	2	2	32	4	2	2	2	2	1	2	1	2	1	3	2	2	2	3	600	13
1	51	1	4	40	1	0	0	0	0	1	1	2	3	2	28	2	2	2	1	2	1	1	1	1	1	2	2	2	1	2	1200	9
2	44	5	1	40	1	0	0	0	0	1	1	6	3	2	32	2	2	2	2	1	1	1	1	1	1	1	1	1	4	1	388	6
1	49	1	4	60	1	0	0	0	0	1	1	4	1	1	32	4	2	2	2	1	1	1	1	1	1	1	1	1	1	4	1200	9
1	50	1	4	50	7	0	0	0	0	3	1	1	2	1	28	4	2	2	2	2	1	2	2	4	2	2	2	2	1	4	999	9
2	34	3	1	50	1	0	0	0	0	1	1	1	3	1	28	1	2	2	2	4	2	3	4	5	2	2	2	2	1	3	1600	9
2	32	3	1	40	1	0	0	0	0	1	1	7	2	1	28	1	2	2	3	1	1	1	1	1	1	3	1	2	4	1	250	9
1	53	2	1	97	3	0	0	0	0	5	2	6	1	2	28	2	2	2	1	1	3	2	4	4	4	3	3	3	1	2	750	13
1	61	3	5	42	1	0	0	0	0	5	4	3	4	2	25	1	1	4	3	2	1	1	1	1	1	1	1	1	1	3	850	9
2	34	3	1	38	1	0	0	0	0	3	1	7	2	2	25	1	2	2	3	2	1	1	1	1	1	1	1	1	2	2	500	9
1	47	3	1	38	1	0	0	0	0	1	1	4	2	1	28	2	2	2	1	1	1	1	1	1	1	2	2	2	4	1	490	9
2	29	3	1	42	1	0	0	0	0	1	1	5	4	2	30	2	2	2	4	2	2	1	1	2	1	3	1	1	1	2	1000	9
1	61	12	1	39	7	0	0	0	0	1	1	2	1	1	28	2	2	2	2	2	1	2	2	2	1	3	3	3	1	3	1200	8
2	40	3	1	56	1	0	0	0	0	1	1	7	2	2	24	2	2	2	2	2	2	2	2	2	2	4	3	3	1	2	1200	8
1	57	2	4	52	1	0	0	0	0	4	5	2	2	1	7	2	1	2	1	1	1	1	1	1	1	2	2	2	1	4	1300	9
2	48	3	1	25	1	0	0	0	0	3	1	7	1	2	28	1	2	2	3	1	1	1	1	1	1	1	1	1	1	3	1100	8
1	52	1	4	40	1	0	0	0	0	1	1	1	3	1	29	2	2	2	1	1	1	1	1	1	1	1	1	1	1	4	900	9
1	53	1	4	70	1	0	0	0	0	5	5	4	1	3	31	1	2	2	1	1	1	2	2	1	1	2	2	2	1	4	750	4
2	44	3	4	45	1	0	0	0	0	1	1	1	1	1	28	2	2	2	3	3	2	2	2	2	2	3	3	3	4	2	1000	13
1	59	3	4	40	1	0	0	0	1	3	2	7	2	3	27	4	1	2	2	2	1	2	2	2	1	3	2	2	1	5	800	13
1	60	1	6	80	1	0	0	0	0	3	1	2	2	2	26	2	2	2	2	1	1	2	1	1	1	2	2	3	3	2	2600	9
1	41	2	2	55	1	0	0	0	0	5	3	7	2	2	30	2	2	2	3	1	1	1	1	1	1	1	1	1	1	4	600	9
1	58	3	3	40	1	0	0	0	0	1	1	4	2	2	28	2	2	2	3	1	1	2	1	1	1	2	2	2	1	2	850	9
1	52	5	3	30	1	0	0	0	0	2	1	1	1	3	20	1	2	2	2	3	4	5	5	5	3	3	3	2	1	2	650	9
1	55	2	4	50	1	0	0	0	0	3	1	1	1	2	31	1	2	2	2	2	1	1	1	2	1	2	2	2	1	2	700	9
2	54	3	1	40	1	0	0	0	0	1	1	4	3	1	26	2	2	2	3	1	1	1	1	1	1	2	2	2	1	4	950	8
1	47	3	4	47	1	0	0	0	0	1	1	3	2	2	27	1	1	2	2	1	1	1	1	1	1	1	1	1	1	3	800	9
1	57	2	3	40	1	0	0	0	0	1	1	6	2	2	29	1	2	1	5	1	1	1	1	1	1	1	1	1	1	3	1000	9
2	42	5	5	35	1	0	0	0	0	1	1	5	2	2	28	2	2	2	3	2	1	1	2	2	2	3	3	3	1	4	950	8
1	49	11	1	50	2	0	1	0	0	1	1	5	2	4	28	4	2	2	1	1	1	1	1	1	1	4	4	4	4	1	420	13
2	38	3	1	45	1	0	0	0	0	5	5	1	2	1	28	1	2	2	1	1	1	1	1	1	1	1	1	1	1	2	1800	9
1	53	4	4	55	1	0	0	0	0	1	1	1	1	2	30	2	1	1	3	3	3	3	3	3	1	2	2	2	1	4	750	9
2	47	3	4	50	1	0	0	0	0	1	1	6	2	1	28	2	2	2	2	1	1	1	1	1	1	1	1	1	1	4	3000	13
1	46	3	4	48	1	0	0	0	0	5	4	2	2	3	32	1	1	4	1	1	1	1	1	1	1	1	1	1	2	1	695	9
1	42	2	3	45	1	0	0	0	0	5	5	4	1	4	24	2	2	2	3	3	4	3	3	3	3	3	3	3	4	1	420	4
1	55	2	5	50	1	0	0	0	0	3	1	1	1	2	24	1	1	2	3	1	1	1	1	1	1	1	1	1	4	2	1080	13
1	45	2	1	40	1	0	0	0	0	5	3	1	3	2	32	4	2	2	2	1	1	2	1	2	1	1	1	1	1	4	1000	10
1	55	2	3	40	1	0	0	0	0	1	1	4	1	1	26	1	1	2	4	3	2	3	2	3	2	3	3	3	1	2	1080	9
1	46	2	3	45	1	0	0	0	0	1	1	1	1	1	28	2	2	2	3	2	1	2	2	3	1	3	3	3	1	3	800	15
1	62	2	7	45	1	0	0	0	0	3	5	1	2	2	27	4	1	2	2	1	1	1	1	1	1	2	1	1	1	3	1000	15
1	57	4	4	40	1	0	0	0	0	3	3	6	1	2	28	2	2	2	1	1	1	1	1	1	1	1	1	1	1	4	650	9
1	58	3	3	40	1	0	0	0	0	1	1	1	1	3	28	2	2	2	1	1	1	1	1	1	1	2	1	2	4	1	650	4
1	60	2	5	45	1	0	0	0	0	1	1	7	4	2	30	2	2	2	3	2	1	2	3	1	1	1	2	1	1	3	1200	13
1	50	1	5	45	1	0	0	0	0	5	5	3	2	1	23	2	2	2	1	3	3	4	3	4	3	2	3	2	1	4	1400	9
1	57	1	4	40	1	0	0	0	0	3	5	2	2	2	31	1	2	2	2	2	3	3	3	3	3	3	2	3	1	4	1300	9
2	39	3	1	40	1	0	0	0	0	1	1	3	3	1	31	1	2	2	2	2	1	1	1	1	1	1	1	1	1	3	1200	9
1	54	2	7	55	1	0	0	0	0	5	4	1	1	2	28	1	1	1	3	2	2	2	2	2	2	3	3	3	4	1	700	13
1	47	1	5	55	1	0	0	0	0	1	1	4	2	2	29	2	2	2	2	1	1	1	1	1	1	2	1	1	1	3	720	9
1	41	3	4	45	1	0	0	0	0	2	1	4	3	1	30	1	2	2	1	1	1	1	1	1	1	1	1	1	1	4	800	9
2	45	3	1	49	1	0	0	0	0	1	1	5	3	1	30	2	2	2	4	1	1	1	1	1	1	2	2	2	4	2	550	8
1	54	8	1	35	2	0	0	0	0	1	1	1	1	3	27	1	1	2	5	2	2	2	2	2	2	3	3	3	2	3	500	13
2	31	3	1	60	1	0	0	0	0	1	1	6	3	1	28	2	1	2	3	3	3	3	3	3	4	3	3	3	4	4	780	9
1	58	3	2	39	1	0	0	0	0	1	1	1	3	2	28	1	2	2	2	1	1	1	1	1	1	3	2	3	1	3	780	4
1	45	3	1	40	1	0	0	0	0	5	5	1	1	2	29	2	2	2	2	1	1	1	1	1	1	3	2	2	2	2	540	6
1	62	1	6	45	1	0	0	0	0	3	2	1	2	2	30	2	2	2	2	2	1	2	2	2	2	3	2	3	1	3	1500	9
2	49	1	2	50	2	0	0	0	0	1	1	4	2	1	30	2	2	2	2	2	2	2	3	2	3	3	3	3	1	2	2200	13
1	48	2	3	55	1	0	0	0	0	1	1	4	2	2	30	2	2	2	3	1	1	1	1	1	1	4	4	4	4	1	880	13
1	54	3	3	45	1	0	0	0	0	2	1	4	2	2	22	2	2	2	2	1	1	2	2	2	2	3	3	2	1	3	790	9
1	59	1	5	45	1	0	0	0	0	3	1	3	2	2	28	4	2	2	1	1	1	1	1	1	1	1	1	1	1	2	1250	9
2	54	2	1	40	1	0	0	0	0	1	1	6	2	1	24	2	2	2	1	2	1	2	2	2	4	4	1	1	1	4	1600	8
2	24	3	1	48	1	0	0	0	0	1	1	6	1	2	28	1	1	2	3	2	3	2	5	5	5	3	3	3	4	1	200	6
1	27	6	1	40	3	0	0	0	0	2	2	3	2	3	28	2	2	2	3	2	3	2	4	4	3	2	2	3	6	2	800	9
1	58	1	4	40	1	0	0	0	0	3	3	2	2	1	25	2	2	2	1	1	1	1	1	1	1	1	1	1	1	6	780	4
1	48	3	3	47	1	0	0	0	0	1	1	6	3	2	26	4	1	2	1	1	1	1	1	1	1	1	1	1	1	2	1050	9
1	34	3	1	40	1	0	0	0	0	4	4	1	1	1	28	2	2	2	1	2	4	3	4	3	4	3	2	3	1	5	650	4
2	34	3	1	55	1	0	0	0	0	1	1	6	1	2	27	1	2	2	3	5	4	3	5	4	5	4	3	4	4	2	300	9
1	51	8	4	50	6	0	0	0	0	5	5	1	1	1	28	2	1	2	3	1	1	1	1	1	1	1	1	1	1	4	600	4
1	50	2	3	45	2	0	0	0	0	3	3	3	2	2	25	2	1	2	2	2	1	2	2	2	2	3	3	3	1	4	500	9
1	44	12	4	56	1	0	0	0	0	3	1	5	1	2	28	2	2	2	1	1	1	2	1	1	1	2	1	1	1	5	750	6
1	55	1	4	40	1	0	0	0	0	3	5	2	4	2	28	2	2	2	1	1	1	1	1	1	1	1	1	1	1	3	1400	9
1	50	2	3	48	1	0	0	0	0	1	1	1	3	1	28	1	2	2	1	1	1	2	2	2	1	3	1	1	1	3	1200	13
1	58	1	5	40	1	0	0	0	0	3	1	1	2	2	26	2	1	1	2	2	1	1	2	2	1	3	2	3	1	3	800	6
1	41	3	4	50	1	0	0	0	0	5	5	3	2	1	28	2	2	2	2	2	1	2	2	1	1	3	1	1	1	3	1100	9
1	40	3	3	45	6	0	0	0	0	1	1	2	3	2	28	2	2	2	2	1	1	1	1	1	1	1	1	1	4	1	800	9
1	49	2	1	41	1	0	0	0	0	1	1	4	1	2	28	4	2	2	1	2	1	2	1	2	1	2	2	2	1	3	699	9
1	35	2	1	60	5	0	0	0	0	1	1	6	4	2	28	2	2	2	1	2	2	2	2	2	2	2	2	2	1	5	1500	9
1	42	2	4	56	1	0	0	0	0	5	1	1	4	3	32	2	2	2	2	1	1	1	1	1	1	2	2	2	1	2	2000	13
1	50	3	3	40	2	0	0	0	0	4	4	4	1	2	28	2	2	2	2	2	2	3	3	2	2	3	3	3	1	4	800	9
1	61	2	1	45	1	0	0	0	0	5	5	2	1	2	28	2	2	2	2	2	2	2	2	2	2	2	3	3	1	2	650	9
2	42	4	3	37	1	0	0	0	0	1	1	6	3	2	27	1	2	2	3	2	2	1	1	2	2	3	3	3	1	5	1200	9
1	55	5	1	40	4	0	0	0	0	4	4	2	1	2	26	1	2	2	3	2	1	1	3	2	5	2	2	2	4	3	430	6
1	50	1	5	47	1	0	0	0	0	3	1	4	2	1	24	1	1	1	2	1	1	1	1	1	1	2	2	1	1	3	1500	9
1	53	3	1	40	1	0	0	0	0	1	1	4	2	2	28	2	2	2	2	1	1	2	2	2	1	2	2	2	1	3	1000	9
2	38	3	1	40	1	0	0	0	0	1	1	4	3	2	28	2	2	2	3	1	2	1	3	5	4	3	3	3	1	3	1700	9
1	53	1	5	45	1	0	0	0	0	3	5	2	2	1	31	2	2	2	2	1	1	1	1	1	1	3	1	1	1	2	1350	9
1	50	4	1	55	1	0	0	0	0	5	5	3	1	1	20	1	1	1	4	3	3	2	3	3	3	3	3	3	2	3	750	9
1	33	3	1	40	3	0	0	0	0	1	1	4	4	2	28	1	1	1	1	3	3	4	3	3	3	3	3	3	4	1	400	9
1	46	2	1	40	1	0	0	0	0	1	1	6	2	1	28	1	2	1	1	2	3	3	3	3	3	4	3	3	4	1	450	13
1	64	4	5	56	1	0	0	0	0	3	1	2	2	3	24	2	2	2	3	2	1	1	1	1	1	1	1	1	1	3	1200	9
1	55	1	4	40	1	0	0	0	0	1	1	6	3	3	28	1	2	2	4	1	1	1	1	1	1	2	2	2	1	3	1900	9
1	47	2	1	40	1	0	0	0	0	1	1	7	2	3	28	4	2	2	2	2	1	1	1	1	1	3	3	3	2	1	330	9
1	58	1	5	45	1	0	0	0	0	5	5	1	3	3	26	2	2	2	1	1	1	1	1	1	1	1	1	1	1	4	1100	4
1	48	3	1	50	1	0	0	0	0	3	1	6	4	2	28	2	2	2	2	1	1	1	1	1	1	1	1	1	1	4	450	6
1	57	1	4	40	1	0	0	0	0	1	1	1	2	2	26	4	2	1	2	3	2	3	3	3	3	2	2	2	1	4	2000	9
2	41	3	1	38	1	0	0	0	0	1	1	6	1	1	32	2	2	2	1	2	1	1	2	1	1	3	1	1	2	3	350	9
1	46	3	1	45	1	0	0	0	0	1	1	7	2	2	32	2	2	2	1	1	1	2	2	2	2	1	1	1	1	2	600	9
1	32	12	1	55	1	0	0	0	0	1	1	5	2	1	30	2	2	2	2	1	1	1	1	1	1	1	1	1	1	2	1600	13
2	42	3	1	40	1	0	0	0	0	1	1	7	1	1	26	2	2	2	1	1	1	1	2	2	1	3	2	1	1	3	1500	8
1	51	1	5	50	1	0	0	0	0	5	5	1	1	3	28	1	1	2	3	1	1	1	1	1	1	1	1	1	1	4	950	9
1	52	10	5	45	2	0	0	0	0	5	5	1	3	2	26	1	1	4	3	3	2	4	4	2	1	3	2	3	1	3	950	6
1	62	1	5	48	1	0	0	0	0	3	1	3	2	2	25	2	2	2	1	2	1	2	1	1	1	2	2	2	1	2	700	9
2	50	3	1	45	1	0	0	0	0	3	1	4	2	2	27	4	2	2	3	1	1	1	1	1	1	2	2	2	4	1	260	6
1	55	3	1	40	1	0	0	0	0	1	1	1	1	3	27	4	1	4	2	2	1	1	1	1	1	4	1	1	1	3	900	8
1	52	1	4	50	2	0	0	0	0	3	5	6	1	3	25	1	2	2	3	2	1	2	1	1	1	3	2	2	1	3	1900	9
1	43	1	4	50	1	0	0	0	0	5	5	1	2	1	28	1	2	2	2	3	3	3	2	3	3	2	2	2	1	4	700	9
1	52	8	1	40	1	0	0	0	0	5	2	1	4	3	27	2	1	2	1	1	1	2	2	2	1	2	2	2	1	2	1100	4
1	58	3	1	40	2	0	0	1	0	5	5	1	1	2	27	1	2	2	4	4	1	4	4	4	4	4	4	3	1	2	500	9
1	52	1	4	45	1	0	0	0	0	5	5	4	2	2	28	1	2	2	2	1	1	1	1	1	1	1	1	1	1	4	820	9
1	44	1	4	70	1	0	0	0	0	5	5	3	3	2	26	2	2	2	1	1	1	1	2	2	1	3	2	2	3	1	850	13
2	33	3	3	50	1	0	0	0	0	1	1	5	2	2	29	4	2	2	3	3	1	3	3	2	2	3	3	3	4	1	750	9
1	48	3	3	45	1	0	0	0	0	3	1	4	2	2	27	1	1	1	2	2	2	2	2	2	2	3	2	2	1	4	1400	4
1	61	2	5	45	1	0	0	0	0	2	1	3	2	2	30	1	1	2	1	1	1	1	2	1	1	1	1	1	1	3	1000	9
1	51	2	1	50	2	0	0	0	0	2	1	1	1	2	32	1	2	2	2	3	3	4	4	3	4	3	3	4	1	2	600	13
1	30	4	1	97	1	0	0	0	0	5	3	3	3	2	28	4	2	4	1	3	3	2	3	3	4	3	3	3	4	1	500	9
1	58	1	5	40	1	0	0	0	0	3	3	4	2	2	30	1	2	2	2	1	1	1	1	1	1	1	1	1	1	2	1000	9
1	57	2	3	40	1	0	0	0	0	1	1	3	2	2	30	4	4	2	3	1	1	1	2	2	1	3	2	2	1	2	800	9
1	47	3	3	40	1	0	0	0	0	3	5	4	1	2	27	4	1	2	1	1	1	1	1	1	5	3	3	3	1	3	930	10
1	37	4	4	55	1	0	0	0	0	1	1	3	2	1	28	2	2	2	2	3	1	3	3	3	2	2	2	2	1	2	1100	9
1	46	6	1	40	4	0	0	0	0	1	1	4	2	2	26	1	2	2	3	2	1	2	2	1	1	3	2	2	4	2	600	9
1	44	2	2	50	1	0	0	0	0	1	1	4	1	2	30	4	2	2	2	3	4	3	4	4	4	3	3	3	4	1	400	13
1	57	1	5	60	1	0	0	0	0	3	1	3	2	3	32	1	2	2	2	3	1	2	1	1	1	1	1	1	1	2	1400	9
2	52	3	4	60	1	0	0	0	0	1	1	1	1	3	26	1	2	2	2	5	5	5	5	5	5	4	4	4	4	1	850	9
1	48	4	1	60	1	0	0	0	0	1	1	1	1	1	29	2	2	2	1	1	4	3	3	3	4	4	3	4	4	1	280	9
1	42	2	1	55	1	0	0	0	0	1	1	3	1	1	28	2	2	2	1	2	5	1	5	5	5	3	3	3	2	1	500	13
1	63	3	1	38	1	0	0	0	0	1	1	4	4	2	26	2	2	2	2	1	1	1	1	1	1	1	1	1	1	2	550	9
1	58	5	4	40	1	0	0	0	0	1	2	7	1	2	22	4	4	4	5	4	3	3	3	4	3	3	2	3	1	1	1060	9
1	50	1	5	50	1	0	0	0	0	3	3	3	3	2	27	1	1	1	3	3	1	1	2	2	1	3	2	2	1	5	1350	9
1	35	2	1	40	1	0	0	0	0	1	1	4	2	3	30	2	2	2	1	2	2	2	2	2	2	2	2	2	1	2	600	9
1	39	4	2	42	1	0	0	0	0	3	1	3	1	2	28	2	2	2	3	1	1	1	1	1	1	3	1	1	1	4	750	9
2	46	4	1	40	1	0	0	0	0	5	1	6	3	2	28	2	2	2	1	1	1	1	1	2	1	3	3	3	4	1	550	4
2	46	3	1	35	1	0	0	0	0	1	1	6	3	2	32	1	4	2	1	2	2	2	3	3	3	4	4	4	1	4	850	8
1	64	1	5	40	1	0	0	0	0	3	1	2	3	1	30	4	4	2	2	1	1	1	1	1	1	1	1	1	1	4	900	9
1	49	3	3	46	1	0	0	0	0	3	1	1	2	2	26	2	1	1	2	1	1	1	1	1	1	2	1	1	1	3	1100	9
1	56	4	1	55	1	0	0	0	0	2	1	1	1	3	27	2	1	2	1	2	1	1	1	1	1	2	2	2	1	3	750	9
2	33	3	1	40	1	0	0	0	0	1	1	6	1	2	27	2	2	2	3	3	2	3	3	2	3	3	3	3	4	1	450	9
1	54	6	1	54	5	0	0	0	0	3	1	4	1	3	27	2	4	2	1	1	1	1	1	1	1	1	1	1	1	4	520	10
2	37	10	1	48	1	0	0	0	0	1	1	3	2	3	28	2	2	2	1	1	1	1	1	1	1	1	1	1	4	2	350	3
1	52	1	5	50	4	0	0	0	0	1	1	1	1	2	28	1	2	2	3	3	2	3	2	3	2	2	3	3	1	5	800	9
1	62	1	5	60	1	0	0	0	0	1	1	4	4	1	26	1	1	2	1	3	2	3	2	2	1	4	2	2	1	3	890	9
1	61	1	4	40	1	0	0	0	0	3	5	1	1	2	28	2	1	4	4	1	1	2	2	2	1	3	3	3	1	4	850	9
1	55	1	4	40	1	0	0	0	0	3	1	2	3	3	32	2	2	2	2	1	1	1	1	2	1	1	1	1	1	3	1200	9
1	56	1	4	40	1	0	0	0	0	3	1	2	2	3	26	2	2	2	2	1	1	2	2	2	2	3	2	2	1	3	980	9
1	51	3	3	45	1	0	1	0	1	1	1	4	4	2	8	4	4	4	2	1	1	1	1	1	1	2	2	2	1	3	590	6
1	41	11	1	45	1	0	0	0	0	1	1	2	1	1	32	2	2	2	1	1	1	1	1	1	1	1	1	1	1	5	500	9
1	64	4	1	45	1	0	0	0	0	1	1	7	2	2	29	1	2	2	2	3	1	2	2	2	1	2	2	2	1	3	160	9
1	52	12	7	72	3	0	0	0	0	5	5	3	1	3	30	4	2	1	2	2	1	1	1	1	1	2	2	2	1	6	800	4
1	40	5	1	40	1	0	0	0	0	1	1	6	1	2	28	2	2	2	3	1	1	1	1	1	1	1	1	1	4	1	450	6
2	34	3	1	42	1	0	0	0	0	1	1	6	2	1	32	1	4	2	1	1	1	1	1	1	1	4	3	3	4	3	600	9
1	50	12	3	97	1	0	0	0	0	1	1	4	3	1	24	2	2	2	2	2	2	2	2	2	1	2	2	2	1	2	500	13
1	59	2	1	50	1	0	0	0	0	1	1	7	2	1	0	2	2	2	1	1	1	2	2	2	1	3	2	2	1	3	1000	9
1	46	3	4	50	1	0	0	0	0	3	1	1	2	1	30	2	2	2	1	2	1	1	2	1	1	2	2	2	1	4	1400	9
1	54	3	4	45	1	0	0	0	0	1	1	6	2	2	25	4	1	4	3	1	1	1	1	1	1	4	2	3	1	4	1000	13
1	37	2	1	60	1	0	0	0	0	5	5	4	4	1	28	4	2	2	2	2	1	2	1	1	1	1	1	1	1	4	1050	9
1	54	10	1	52	7	0	0	0	0	3	1	6	1	3	25	2	1	2	2	1	1	1	2	2	2	3	3	4	1	3	700	2
1	44	3	1	45	1	0	0	0	0	1	1	3	2	2	28	2	2	2	1	1	1	1	1	1	1	1	1	1	1	4	530	6
1	55	1	6	72	1	0	0	0	0	3	1	4	2	2	32	4	2	2	2	3	1	3	3	1	1	3	3	3	2	2	1000	9
1	50	1	4	40	1	0	0	0	0	5	5	2	3	3	26	1	2	2	5	4	4	4	5	4	2	3	3	3	1	5	800	9
1	64	5	3	46	5	0	0	0	0	1	1	6	2	2	28	2	2	2	1	1	1	1	1	1	1	2	1	1	1	3	400	4
2	55	1	4	50	1	0	0	0	0	5	2	5	2	1	28	2	2	2	2	1	1	1	1	1	1	1	1	1	2	3	700	4
1	48	1	4	50	1	0	0	0	0	1	1	2	1	3	18	4	2	2	2	2	1	2	1	2	1	2	2	2	2	1	500	9
1	52	3	1	56	1	0	0	0	0	3	1	5	1	1	28	2	2	2	1	1	1	1	1	1	1	2	2	2	1	3	900	9
1	53	1	4	45	1	0	0	0	0	5	5	2	1	3	28	4	4	4	3	3	3	3	3	3	3	3	3	3	1	4	900	9
1	48	1	4	48	1	0	0	0	0	5	5	5	1	2	32	2	2	2	1	1	2	3	3	1	3	3	3	2	1	5	1200	9
1	58	1	5	40	1	0	0	0	0	5	5	1	2	2	28	2	2	2	3	2	1	1	1	1	1	1	1	1	1	2	1100	9
1	37	8	1	40	1	0	0	0	0	5	1	6	3	2	28	1	1	1	4	2	2	2	2	1	1	3	3	3	2	1	450	4
1	60	3	3	43	1	0	0	0	0	5	2	1	2	1	28	2	2	2	2	2	1	2	2	2	1	2	2	2	1	2	1200	9
1	56	12	6	40	1	0	0	0	0	3	1	2	2	2	28	2	2	2	3	1	1	1	1	1	1	2	2	2	1	3	2400	9
1	35	3	1	40	1	0	0	0	0	2	1	3	3	2	28	4	2	2	1	1	2	2	2	1	1	1	1	1	1	4	1100	9
1	39	9	1	37	5	0	0	0	0	4	5	3	1	1	32	1	2	2	3	2	1	1	1	1	1	2	1	1	1	2	1200	9
1	60	1	5	75	1	0	0	0	0	3	1	1	2	1	25	2	2	2	1	1	1	2	2	1	2	2	2	1	1	2	1160	15
1	61	1	5	40	1	0	0	0	0	5	1	1	3	3	24	2	2	2	1	1	1	1	1	1	1	3	2	2	1	4	2300	9
1	52	2	4	50	1	0	0	0	0	3	1	6	2	3	27	2	2	2	2	2	2	2	3	3	3	2	2	2	1	2	1450	9
1	29	3	1	40	1	0	0	0	0	1	1	5	1	3	28	2	2	2	1	2	3	3	2	3	2	2	2	2	1	2	500	9
1	54	1	4	57	1	0	0	0	0	1	1	1	1	3	28	2	2	2	1	2	1	1	1	1	1	1	1	1	1	4	1900	9
1	45	3	1	40	1	0	0	0	0	1	1	5	3	3	28	1	2	2	3	1	1	1	1	1	1	2	1	1	1	3	600	9
1	53	1	4	50	1	0	0	0	0	1	1	4	3	2	25	1	2	2	2	1	1	1	1	1	1	3	1	1	3	5	1200	9
2	49	3	1	40	1	0	0	0	0	1	1	5	1	2	29	2	2	2	2	2	1	1	2	2	1	3	1	1	4	2	900	6
1	53	1	4	48	1	0	0	0	0	1	1	3	1	2	30	1	1	4	4	2	2	2	2	2	2	4	3	3	4	1	700	9
2	50	3	3	42	1	0	0	0	0	1	1	6	1	2	27	2	2	2	2	1	1	1	2	2	1	1	1	1	1	4	1000	4
1	51	1	4	40	1	0	0	0	0	5	1	1	1	2	28	2	2	2	1	1	1	1	1	1	1	1	1	1	1	4	1100	9
2	40	3	1	56	1	0	0	0	0	1	1	6	3	1	32	1	2	2	2	2	3	2	3	3	3	2	3	3	4	2	600	9
1	55	1	4	40	1	0	0	0	0	5	3	4	2	1	28	2	2	2	2	1	1	1	1	1	1	1	1	1	1	3	990	9
1	24	2	1	40	1	0	0	0	0	1	1	4	2	2	32	2	2	2	2	2	4	4	4	5	3	4	4	4	4	1	300	9
1	37	3	3	50	1	0	0	0	0	1	1	2	2	2	28	2	2	2	1	3	1	2	2	1	1	3	1	2	1	3	850	14
1	33	2	1	50	1	0	0	0	0	3	5	3	2	2	30	2	2	2	1	1	2	1	2	2	2	3	3	3	4	1	420	13
1	52	11	1	24	1	0	0	0	0	1	1	6	1	2	27	2	2	2	1	1	1	1	1	1	1	3	2	2	4	3	950	4
2	48	3	1	42	1	0	0	0	0	5	2	1	2	1	28	2	2	2	1	1	1	1	1	1	1	1	1	1	1	2	990	9
2	58	4	2	45	1	0	0	0	0	1	1	6	3	2	28	2	2	2	2	2	1	1	1	2	1	3	3	3	1	4	1000	6
2	28	3	1	40	1	0	0	0	0	1	1	7	2	1	25	2	2	2	2	1	1	1	1	1	1	1	1	1	4	5	2000	9
1	62	1	4	60	1	0	1	0	0	1	1	2	1	2	32	2	2	2	3	1	1	1	1	1	1	3	1	1	1	3	780	9
1	62	1	5	60	1	0	0	1	0	1	1	7	1	3	26	1	2	2	4	5	1	2	2	2	1	2	3	3	1	4	510	9
1	52	2	1	45	1	0	0	0	1	1	1	2	2	2	28	4	2	4	2	4	5	4	4	5	5	4	4	4	4	4	350	8
1	59	1	6	40	1	0	0	0	0	3	1	1	4	2	28	2	2	2	2	1	1	1	1	1	1	1	1	1	1	3	4900	9
1	59	2	4	50	4	0	0	0	0	3	3	3	3	1	22	1	2	2	2	2	3	3	3	2	2	2	2	2	1	1	700	4
1	64	7	1	48	1	0	0	0	0	5	2	4	1	3	32	2	1	2	1	1	1	1	1	1	1	2	1	1	1	2	250	9
1	51	1	4	50	1	0	0	0	0	1	1	6	4	1	27	2	2	2	2	2	2	2	2	2	2	3	3	3	4	4	1000	13
1	44	5	3	75	5	0	0	0	0	5	5	2	3	1	26	1	1	1	3	4	5	3	5	5	1	1	4	2	1	4	463	14
1	63	1	5	45	1	0	0	0	0	3	3	5	2	1	25	1	1	4	2	1	1	1	1	1	1	2	1	2	1	2	1080	9
1	41	3	1	50	4	0	0	0	0	1	1	6	2	3	28	1	2	2	2	1	1	1	1	1	1	2	1	1	4	1	700	9
1	58	3	5	50	1	0	0	0	0	3	3	1	4	1	29	1	2	2	4	1	1	1	1	1	1	3	3	3	1	2	600	9
1	35	2	3	44	1	0	0	0	0	1	1	5	1	3	31	2	2	2	1	1	1	1	1	1	1	4	1	4	4	1	393	13
2	37	2	1	42	1	0	0	0	0	1	1	7	3	1	31	1	2	2	2	3	2	2	2	3	3	3	3	3	4	1	700	13
1	48	3	1	40	1	0	0	0	0	1	1	7	4	2	27	4	2	2	2	1	1	1	1	2	1	2	2	2	1	2	480	9
1	55	2	3	61	1	0	0	0	0	5	1	7	2	2	30	2	1	2	2	2	1	2	2	3	2	4	3	3	2	1	600	11
1	55	1	5	47	1	0	0	0	0	1	1	1	4	2	32	2	2	2	1	1	1	1	1	1	1	2	2	2	1	4	1450	9
1	51	1	4	56	1	0	0	0	0	2	1	7	1	3	29	4	1	2	1	1	1	1	1	1	1	2	2	2	1	3	1500	9
2	54	1	3	60	1	0	0	0	0	1	1	3	2	2	0	4	2	2	2	2	1	2	2	1	1	1	1	1	1	4	1650	9
1	50	1	4	45	1	0	0	0	0	2	3	2	1	2	28	2	2	2	2	3	3	2	2	2	3	3	3	3	1	4	950	9
1	40	2	3	50	1	0	0	0	0	1	1	6	2	2	30	2	2	2	2	1	1	1	1	1	1	2	1	1	1	3	1800	9
1	60	2	6	45	1	0	0	0	0	3	3	3	2	2	27	2	2	2	2	1	1	1	1	1	1	1	1	1	1	2	890	9
2	26	2	1	40	2	0	0	0	0	3	3	4	3	2	0	2	2	2	3	2	3	3	3	2	3	2	3	2	4	2	1000	9
1	53	5	3	64	6	0	0	0	0	3	1	6	1	2	28	2	2	2	1	1	1	1	2	2	1	4	2	2	1	4	700	10
1	43	8	1	48	1	0	0	0	0	1	1	1	2	2	28	1	1	2	2	1	1	1	1	1	1	1	1	1	1	6	800	9
1	25	3	1	40	1	0	0	0	0	4	4	2	2	2	25	1	1	1	1	4	4	3	4	3	3	3	3	3	4	1	500	13
2	57	3	1	55	1	0	0	0	0	3	1	3	1	2	28	2	2	2	1	1	1	2	2	2	2	1	1	1	2	1	250	4
1	33	3	1	40	1	0	0	0	0	1	1	6	1	2	28	4	2	4	1	1	1	1	1	1	1	2	2	2	4	1	450	15
2	39	3	1	25	1	0	0	0	0	1	1	3	3	2	27	4	4	2	2	2	1	2	2	2	2	2	2	2	1	5	1050	4
1	51	1	4	50	1	0	0	0	0	3	1	1	1	1	30	2	2	2	2	3	3	3	3	4	2	2	2	2	1	6	1600	4
1	58	2	1	50	1	0	0	0	0	5	2	6	4	3	30	2	2	2	1	1	1	1	1	1	1	4	2	3	4	2	1300	9
2	29	3	1	42	1	0	0	0	0	3	1	6	2	1	32	2	2	2	1	1	1	1	1	1	1	1	1	1	4	1	340	6
2	28	3	1	45	1	0	0	0	0	1	1	5	1	1	28	2	2	2	1	1	1	1	1	1	1	1	1	1	4	1	350	6
1	53	1	5	70	1	0	0	0	0	1	1	5	3	2	26	2	2	2	2	1	1	1	1	1	1	1	1	1	1	3	1650	9
1	43	3	4	35	1	0	0	0	0	3	3	1	1	2	24	2	2	2	3	1	1	1	1	1	1	1	1	1	1	6	1000	9
2	46	3	1	40	1	0	0	0	0	1	1	6	3	1	28	2	2	2	1	1	1	1	1	1	1	1	1	1	4	1	300	8
1	57	4	1	40	3	0	0	0	0	5	5	1	2	2	21	2	2	2	2	1	2	2	2	2	2	3	3	3	1	4	600	6
1	43	4	3	70	1	0	0	0	0	3	1	5	4	2	32	2	2	2	3	1	1	1	1	1	2	3	2	2	1	3	750	9
1	57	1	3	70	1	0	0	0	0	3	1	7	3	1	28	2	2	2	1	2	1	1	1	2	1	1	1	1	1	4	1100	15
1	40	5	3	45	1	0	0	0	0	1	1	3	2	2	28	2	2	2	2	1	5	3	4	4	5	4	4	4	1	2	1000	6
1	53	6	3	40	8	0	0	0	0	5	5	6	3	2	30	2	2	2	2	1	1	1	1	1	1	2	1	1	1	3	700	9
1	52	4	1	50	1	0	0	0	0	1	1	2	1	2	25	2	2	2	3	2	2	3	3	3	3	2	2	2	1	5	800	9
1	61	3	1	23	3	0	0	0	0	5	5	4	2	3	13	1	1	2	1	1	1	1	2	1	1	3	2	2	1	3	650	9
2	43	3	1	40	1	0	0	0	0	1	1	6	1	2	28	2	2	2	2	1	2	2	1	1	2	1	2	1	1	2	1200	9
1	54	1	4	45	1	0	0	0	0	1	1	4	1	2	28	1	2	2	3	3	3	1	3	3	3	4	4	4	4	3	790	4
2	54	3	1	40	1	0	0	0	0	1	1	1	1	1	28	1	2	2	1	1	1	1	1	1	1	1	1	1	4	2	480	9
1	24	8	1	50	3	0	0	0	0	2	2	4	1	3	28	2	2	2	3	2	2	2	2	2	2	3	2	2	4	1	500	4
1	59	1	5	40	1	0	0	0	0	3	1	1	2	1	26	1	2	2	2	3	2	4	3	2	2	3	2	3	1	3	300	15
1	57	1	5	40	1	0	0	0	0	1	1	2	1	2	28	2	2	2	3	1	2	2	1	1	1	1	1	1	1	3	1350	9
1	44	2	1	60	1	0	0	0	0	5	5	6	2	2	29	1	2	2	1	1	1	1	1	1	1	3	3	3	4	1	400	9
1	64	1	4	32	1	0	0	0	0	2	1	4	2	1	23	2	2	2	1	1	1	1	1	1	1	2	2	2	1	3	800	9
1	50	3	1	40	1	0	0	0	0	1	1	6	2	2	30	2	2	2	2	1	1	1	1	1	1	1	1	1	4	1	550	13
1	46	2	1	45	1	0	0	0	0	1	1	2	1	3	26	2	2	2	4	2	1	1	2	2	2	3	3	3	1	2	800	9
1	42	8	1	37	1	0	0	0	0	1	1	7	1	3	31	2	2	2	1	1	1	1	1	1	1	2	2	2	1	3	240	6
2	45	2	2	97	1	0	1	0	0	1	1	6	4	2	28	2	2	2	1	1	1	1	1	1	2	1	1	1	1	3	1100	15
2	39	3	1	45	1	0	0	0	0	1	1	6	2	2	28	1	2	2	3	2	3	3	5	3	5	3	3	3	4	4	600	9
1	64	1	4	40	1	0	0	0	0	5	1	2	3	1	24	2	2	2	1	1	1	1	1	2	2	2	2	2	1	3	300	9
2	30	3	1	40	1	0	0	0	0	1	1	6	1	2	28	1	2	2	4	2	3	2	2	1	1	3	3	3	4	1	250	4
1	47	8	1	49	4	0	0	0	0	1	1	5	2	3	23	4	2	1	2	1	1	1	1	2	1	1	1	1	1	2	400	9
1	49	9	3	72	5	0	0	0	0	3	3	1	1	2	15	1	1	4	4	4	1	3	2	2	1	3	2	2	1	3	1000	4
1	62	1	2	40	1	0	0	0	0	3	1	3	2	1	26	2	2	2	3	3	4	5	4	4	5	1	2	1	1	4	1950	9
1	50	12	3	39	3	0	0	0	0	3	1	7	2	2	28	2	2	2	1	1	1	1	1	1	1	1	1	1	1	4	800	4
1	45	2	4	60	4	0	0	0	0	2	1	4	4	3	24	2	2	2	2	1	1	1	1	2	1	3	3	3	1	1	900	9
1	55	10	4	60	2	0	0	0	0	1	1	2	1	1	32	1	2	2	2	2	3	3	3	3	3	3	3	3	1	4	1000	9
1	45	3	1	60	1	0	0	0	0	1	1	6	1	2	1	2	2	2	2	1	1	1	2	2	2	2	2	2	4	1	450	4
1	41	4	4	40	1	0	0	0	0	1	1	2	4	2	30	2	2	2	3	1	1	1	1	2	1	2	1	2	1	5	800	9
1	36	6	2	45	1	0	0	0	0	5	1	1	2	1	20	1	2	2	1	1	1	1	1	1	1	1	1	1	1	2	800	6
1	44	2	3	40	1	0	0	0	0	1	1	5	2	2	30	2	2	2	2	1	1	1	1	1	1	1	1	1	1	4	1050	13
2	37	3	1	50	1	0	0	0	0	1	1	4	2	1	0	2	2	2	1	2	1	2	1	1	2	1	1	1	4	1	460	9
1	58	10	1	60	1	0	0	0	0	3	1	6	1	2	25	1	1	1	4	2	2	3	4	4	3	3	3	3	1	3	700	9
1	59	2	2	40	5	0	0	0	0	1	1	3	2	2	28	1	1	1	3	3	1	1	1	1	1	1	1	1	1	2	300	9
1	58	4	5	40	1	0	0	0	0	2	1	2	4	1	30	4	2	2	2	1	1	1	2	2	1	1	1	1	1	3	1999	9
1	53	1	4	40	1	0	0	0	0	3	1	3	4	2	28	1	2	2	5	1	1	1	1	1	1	2	1	1	1	3	850	9
1	46	1	4	55	1	0	0	0	0	3	1	6	1	2	28	1	1	2	2	1	1	1	1	1	1	1	1	1	1	3	1080	9
1	43	2	1	58	1	0	0	0	0	3	1	3	4	2	31	2	2	2	2	2	1	1	1	1	2	3	2	2	1	4	750	8
2	43	3	1	32	1	0	0	0	0	1	1	2	1	2	31	1	2	2	1	1	1	1	1	1	1	1	1	1	2	4	700	4
1	52	6	2	47	1	0	0	0	0	2	1	6	1	2	28	2	2	2	1	3	1	1	1	2	1	3	1	1	1	4	900	9
1	37	3	1	40	1	0	0	0	0	1	1	6	2	3	32	2	2	2	3	1	1	1	1	1	2	3	3	3	4	4	800	9
1	55	3	4	45	1	0	0	0	0	1	1	4	1	2	28	2	2	2	2	2	2	1	2	2	1	3	3	3	1	4	900	4
1	52	3	1	45	1	0	0	0	0	1	1	3	2	2	26	1	2	2	3	1	1	1	1	1	1	2	1	1	1	4	1100	9
1	60	1	5	35	1	0	1	0	0	3	1	7	2	3	18	2	2	2	1	1	1	1	1	2	1	3	2	3	1	4	1250	9
2	61	5	1	44	2	0	0	0	0	2	1	7	2	2	30	1	2	2	3	3	3	3	3	3	1	3	2	3	1	2	800	8
1	56	1	4	50	1	0	0	0	0	3	1	1	4	2	32	2	2	2	3	2	1	1	2	1	1	2	2	2	1	3	1150	15
1	60	1	4	50	5	0	0	0	0	2	1	3	3	1	29	2	2	2	1	1	1	1	1	1	1	1	1	1	1	2	1000	4
1	44	2	3	44	1	0	0	0	0	2	1	4	1	2	28	4	2	2	2	2	2	2	2	2	2	2	2	2	1	3	795	9
1	59	2	3	60	1	0	0	0	0	5	2	2	1	2	27	1	2	2	1	1	1	1	1	1	1	3	2	2	1	3	1080	9
1	52	2	4	43	1	0	0	0	0	3	1	2	1	1	24	2	2	2	1	1	1	1	1	1	1	1	1	1	1	2	1340	9
2	25	12	1	60	1	0	0	0	0	1	1	6	2	3	28	2	2	2	2	2	2	2	2	2	2	2	2	2	4	4	500	9
2	49	3	1	40	1	0	0	0	0	1	1	5	3	1	28	2	4	2	1	1	1	1	1	1	1	3	3	3	2	2	600	7
2	47	3	3	95	1	0	0	0	0	1	1	7	3	1	28	4	2	2	1	5	5	4	5	5	5	4	4	4	1	3	1300	4
1	49	5	1	40	1	0	0	0	0	3	1	6	2	1	27	2	1	2	2	1	1	2	1	2	4	4	4	4	4	1	210	9
1	62	8	1	45	1	0	0	0	0	5	5	2	2	2	0	2	2	2	3	1	1	1	1	2	2	2	1	1	1	4	380	9
1	38	2	2	40	3	0	0	0	0	3	1	5	4	2	30	1	2	2	3	1	1	1	1	1	1	1	1	1	1	4	800	9
1	32	5	1	42	1	0	0	0	0	3	5	5	1	2	26	1	1	2	3	1	1	2	2	2	2	3	2	2	1	3	600	9
1	35	4	4	70	1	0	0	0	0	1	1	4	3	2	28	2	2	2	3	2	3	3	2	4	3	3	2	3	1	2	800	9
1	55	8	2	60	6	0	0	0	0	5	2	2	1	1	30	1	2	2	1	1	1	1	1	1	1	1	1	1	1	3	600	4
1	42	2	3	63	1	0	0	0	0	5	5	6	2	3	28	1	2	2	2	1	1	1	1	1	1	1	1	1	1	2	1200	13
1	39	2	1	40	1	0	0	0	0	3	5	1	1	2	28	2	2	2	1	1	1	1	1	1	1	1	1	1	1	5	1000	9
1	49	8	1	60	1	0	0	0	0	3	5	4	1	3	28	2	2	2	2	2	3	3	3	3	3	3	3	3	4	3	600	4
1	55	1	4	56	1	0	0	0	0	1	1	1	1	3	28	2	2	2	1	1	1	2	2	1	1	3	1	1	1	3	1100	9
1	43	1	4	45	1	0	0	0	0	1	1	5	2	1	28	2	2	2	1	1	1	1	1	1	1	1	1	1	1	3	1000	13
2	39	5	2	40	4	0	0	0	0	1	1	1	2	1	28	2	2	2	1	1	1	1	1	1	1	2	1	1	1	7	800	6
1	48	4	4	48	1	0	0	0	0	3	1	2	2	3	30	1	2	2	3	2	1	2	1	2	1	2	2	2	1	4	1300	9
1	60	3	1	30	1	0	0	0	1	5	2	1	2	2	25	1	1	1	5	4	3	3	3	3	2	3	3	3	1	3	1200	4
1	57	2	1	45	1	0	0	0	0	1	1	3	1	2	28	2	2	2	2	2	1	1	2	2	1	4	2	3	5	2	950	9
1	29	4	1	46	1	0	0	0	0	2	2	4	1	2	28	2	2	2	1	1	1	1	1	1	1	1	1	1	4	1	550	9
1	57	1	5	47	1	0	0	0	0	1	1	5	2	2	20	1	1	1	2	1	1	1	1	1	1	1	1	1	1	4	1100	9
1	28	8	1	40	4	0	0	0	0	1	1	6	1	2	29	2	2	2	1	1	1	1	1	1	1	1	1	1	4	4	1500	4
1	64	3	1	40	1	0	0	0	0	2	1	2	3	2	18	2	2	2	2	1	1	1	1	1	1	2	2	2	1	4	1300	9
1	52	4	1	40	1	0	0	0	0	3	1	1	1	2	25	1	1	4	5	2	1	1	2	2	2	1	2	3	1	5	600	4
1	62	2	3	16	1	0	0	0	0	3	1	1	1	3	14	2	1	2	3	5	1	1	1	1	1	4	1	1	1	3	500	9
1	58	2	3	45	1	0	0	0	0	5	5	1	3	2	27	1	1	2	1	1	1	1	1	1	1	1	1	1	1	2	970	9
2	58	1	6	35	1	0	0	0	0	3	1	6	3	1	25	4	2	2	3	3	2	2	3	4	1	3	3	3	1	2	20000	9
1	58	2	3	56	2	0	0	0	0	1	1	6	2	1	26	2	4	2	1	1	1	1	1	1	1	1	1	1	1	2	1700	9
1	52	2	3	40	1	0	0	0	0	3	1	3	1	3	28	2	2	2	1	1	1	1	1	1	1	3	2	2	1	3	780	9
1	51	12	2	45	1	0	0	0	0	3	3	4	2	3	28	2	2	2	2	1	1	2	3	3	2	2	1	3	1	5	1250	9
1	45	8	1	45	1	0	0	0	0	1	1	6	2	2	28	2	2	2	2	3	3	3	3	3	2	4	3	3	1	4	550	9
1	46	9	4	87	3	0	0	0	0	3	2	5	4	2	26	2	2	2	4	2	1	1	2	2	1	1	1	1	1	1	1200	4
1	50	9	2	54	6	0	0	0	0	1	1	6	2	2	28	1	2	2	3	1	1	1	1	1	1	1	1	1	1	2	600	10
1	59	1	4	40	1	0	0	0	0	1	1	4	2	3	24	1	2	2	4	1	2	2	1	1	1	2	2	2	2	1	1100	9
1	58	5	1	40	1	0	0	0	0	2	1	1	1	1	28	2	2	2	3	1	1	1	2	2	2	3	2	2	5	3	400	9
1	56	9	1	60	1	0	0	0	0	3	1	1	1	2	29	2	2	2	2	1	1	2	2	3	2	2	2	2	1	2	820	4
1	55	2	3	50	1	0	0	0	0	1	1	6	2	2	28	2	2	2	3	1	1	1	1	1	1	4	3	3	1	4	950	15
1	62	1	5	40	4	0	1	1	0	5	5	1	2	2	24	1	1	1	4	4	2	2	2	2	2	3	3	3	1	3	650	9
1	52	2	3	45	1	0	0	0	0	1	1	6	2	2	32	1	2	2	1	1	1	1	2	1	1	3	3	3	1	4	950	13
1	63	5	5	40	1	0	0	0	0	3	1	2	4	2	14	4	1	1	1	1	1	1	1	1	1	2	1	1	1	2	850	9
1	63	3	3	38	1	0	1	0	0	5	5	6	1	3	28	1	2	2	3	1	1	1	1	1	1	1	1	1	1	4	800	4
1	60	1	6	40	1	0	1	1	1	5	5	1	2	1	18	1	1	1	4	5	3	4	5	5	5	4	4	4	4	2	900	9
1	56	1	4	49	1	0	0	0	0	1	1	1	3	1	27	2	2	2	1	1	1	1	1	1	1	1	1	1	1	5	1800	9
1	47	8	1	60	6	0	0	0	0	1	1	5	1	1	28	2	2	2	1	1	1	3	3	3	2	4	4	4	4	1	660	9
1	53	1	5	45	1	0	0	0	0	3	1	4	2	2	23	1	1	1	2	1	1	1	1	1	1	2	2	2	1	2	1000	9
2	57	3	3	40	1	0	1	0	0	3	3	4	4	2	0	2	2	2	1	1	1	1	1	2	1	1	1	1	1	4	1100	4
1	50	2	4	56	1	0	0	0	0	3	1	1	1	1	32	2	2	2	1	1	1	1	1	1	1	2	2	2	1	4	1000	9
2	24	2	1	40	1	0	0	0	0	5	5	4	3	1	28	1	1	2	5	5	5	5	5	5	5	4	4	4	4	3	1000	9
1	30	3	1	84	1	0	0	0	0	1	1	2	2	2	28	2	2	2	2	1	1	1	1	1	1	2	1	1	4	1	500	9
1	50	6	4	40	7	0	0	0	0	3	1	2	4	2	30	2	2	2	2	1	1	1	1	2	1	1	1	1	1	3	860	9
1	64	3	1	30	1	0	0	0	0	3	1	2	2	2	24	1	2	2	3	2	1	1	2	2	1	2	1	1	1	2	380	9
1	45	2	3	60	5	0	0	0	0	1	1	4	3	1	28	4	2	2	2	1	1	1	1	1	1	2	2	2	4	4	1500	13
1	57	1	4	40	1	0	0	0	0	1	1	3	4	2	25	2	2	2	2	1	2	2	2	2	2	2	2	2	3	1	1800	9
1	59	5	5	40	1	0	0	0	0	2	1	3	4	2	22	1	2	2	4	4	2	2	2	2	2	2	2	2	1	3	1200	13
2	28	2	1	40	1	0	0	0	0	3	1	6	2	2	28	2	2	2	1	1	1	1	1	1	1	1	1	1	1	2	1200	9
2	33	2	1	55	1	0	0	0	0	1	1	6	4	2	29	2	2	2	1	1	3	3	3	3	3	3	3	3	1	2	950	9
2	34	2	1	49	1	0	0	0	0	1	1	7	1	3	28	2	2	2	3	2	1	1	1	1	1	2	1	1	1	2	1180	14
1	41	4	2	78	5	0	0	0	0	3	2	3	1	3	26	4	1	2	3	2	2	2	3	2	3	3	3	3	1	4	600	9
1	63	4	3	56	1	0	1	0	0	3	3	2	3	1	28	2	1	2	1	1	1	1	1	1	1	1	1	1	1	3	430	9
1	55	11	1	48	5	0	0	0	0	5	4	6	3	1	28	2	2	2	1	5	5	5	5	5	5	4	2	2	4	2	255	4
1	53	1	5	40	1	0	0	0	0	3	1	2	3	2	28	2	2	2	3	2	1	2	2	2	2	3	3	2	1	3	1900	9
1	47	2	2	52	1	0	0	0	0	3	3	2	4	2	32	2	1	2	2	2	1	1	2	1	1	1	2	1	4	1	440	9
1	54	3	3	50	1	0	0	0	0	3	3	4	2	2	28	4	2	2	3	2	3	2	3	3	3	3	3	3	1	3	700	9
1	64	1	5	41	1	0	0	0	0	1	1	3	2	3	28	1	2	2	2	1	1	1	1	1	1	3	2	2	1	1	960	9
1	43	2	4	40	1	0	0	0	0	1	1	7	4	2	26	2	2	2	1	1	1	1	1	1	1	2	2	2	1	4	1200	9
2	33	3	1	42	1	0	0	0	0	1	1	4	4	2	28	4	2	2	1	2	2	2	2	3	2	3	3	3	4	1	560	9
1	60	5	1	42	1	0	0	0	0	3	1	2	1	3	28	4	2	2	3	1	1	1	1	1	2	3	2	2	1	4	650	9
1	40	2	1	45	1	0	0	0	0	1	1	2	2	2	28	2	2	2	2	1	1	2	2	1	1	2	1	2	1	3	1050	13
1	54	1	3	48	1	0	0	0	0	1	1	4	2	2	28	2	2	2	2	1	1	1	2	3	1	2	2	2	1	4	1000	9
2	51	3	3	40	1	0	0	0	0	3	5	4	2	2	27	1	2	2	3	3	1	2	1	1	1	1	1	1	2	2	550	9
2	43	2	3	43	1	0	0	0	0	1	1	7	4	1	30	2	2	2	1	1	1	1	1	1	1	3	2	2	1	5	1500	11
1	41	4	4	41	2	0	0	0	0	3	2	2	1	2	28	1	2	2	5	2	1	2	2	2	1	2	2	2	1	3	425	9
1	30	3	1	40	1	0	0	0	0	1	1	6	3	2	30	2	2	2	3	1	1	1	1	1	1	1	1	1	1	4	750	9
1	55	1	5	60	1	0	0	0	0	2	2	1	2	2	28	2	1	2	3	1	1	1	1	1	1	2	2	2	1	2	950	9
2	55	3	1	40	1	0	0	0	0	1	1	4	2	1	24	2	2	2	2	2	2	2	2	2	2	3	3	2	4	3	385	8
1	30	2	1	50	1	0	0	0	0	1	1	5	1	3	27	4	2	2	3	1	1	1	1	1	1	3	2	2	4	1	520	9
1	54	1	5	55	1	0	1	0	0	2	2	1	3	2	28	2	2	3	3	1	1	1	1	1	1	1	1	1	1	3	1300	9
1	30	3	1	40	3	0	0	0	0	3	1	4	1	1	29	2	2	2	2	2	1	2	2	2	3	3	1	1	4	1	420	13
1	58	3	4	40	1	0	0	0	0	1	1	7	3	2	29	2	2	2	3	1	1	1	1	1	1	3	1	1	1	3	700	9
1	45	2	1	42	1	0	0	0	0	3	2	2	1	1	28	2	2	2	1	1	1	1	1	1	1	3	2	2	1	3	1100	9
1	56	2	1	40	1	0	0	0	0	1	1	5	3	2	30	2	2	2	1	1	1	1	3	3	2	3	3	3	4	1	550	9
2	33	4	3	40	1	0	0	0	0	1	1	5	3	2	32	2	2	2	2	1	1	1	1	1	1	3	2	2	2	2	1400	13
1	52	6	4	38	6	0	0	0	0	3	1	3	3	2	30	2	2	2	1	1	1	1	1	1	1	3	1	1	1	2	970	4
1	58	3	2	55	1	0	0	1	0	3	1	7	2	1	6	2	1	2	2	2	1	2	1	1	1	2	1	2	2	1	1500	12
1	28	3	1	40	1	0	0	0	0	1	1	4	3	2	32	2	1	2	2	2	2	2	2	2	2	3	2	2	4	3	350	9
2	46	2	4	45	1	0	0	0	0	1	1	5	2	2	28	4	2	2	2	3	3	3	3	3	3	2	2	2	1	3	1000	9
1	31	4	1	40	1	0	0	0	0	5	5	6	2	2	28	2	2	2	2	1	2	3	3	2	2	3	3	2	4	1	450	9
1	59	1	5	40	1	0	0	0	0	5	5	1	1	1	25	2	1	2	1	1	1	1	1	1	1	3	1	1	1	5	800	4
2	37	2	1	40	3	0	0	0	0	2	1	5	3	2	28	2	2	2	1	1	1	1	1	1	1	2	2	1	1	3	900	9
1	32	12	1	70	1	0	0	0	0	3	3	6	4	2	30	2	2	2	2	2	2	2	2	3	3	2	2	2	1	4	1000	9
2	39	2	2	49	1	0	0	0	0	1	1	5	2	1	31	1	2	2	2	3	1	1	1	1	1	1	1	1	1	5	800	6
2	32	2	1	45	6	0	0	0	0	5	2	4	2	3	30	2	2	2	3	1	1	1	1	1	1	1	1	1	1	2	930	4
1	53	3	3	63	1	0	0	0	0	3	5	6	2	2	28	2	2	2	2	1	1	2	2	2	2	2	2	2	1	2	1300	9
1	58	1	4	50	1	0	0	0	0	3	1	7	1	2	26	1	2	1	3	4	1	1	1	2	1	1	1	1	1	4	800	10
1	44	1	4	50	6	0	0	0	0	5	2	3	3	2	23	1	1	1	3	1	1	1	2	1	1	2	1	1	2	2	1100	6
1	42	2	4	10	4	0	0	0	0	1	1	2	2	1	28	2	2	2	1	1	1	1	1	1	1	1	1	1	1	2	700	9
1	54	7	5	97	1	0	0	0	0	3	1	1	1	2	28	2	2	2	5	1	1	1	1	5	1	4	1	1	1	3	300	9
1	61	1	6	50	1	0	0	0	0	3	1	2	1	2	30	1	2	1	4	3	1	2	2	2	1	3	1	2	2	1	600	9
2	47	3	3	41	1	0	0	0	0	1	1	4	2	2	24	2	2	2	1	1	1	1	1	1	1	3	1	1	1	2	780	9
2	25	1	1	30	1	0	0	0	0	1	1	4	2	1	24	2	2	2	3	4	2	2	2	2	2	2	2	2	4	3	550	9
1	44	5	3	40	5	0	0	0	0	3	3	4	3	2	28	2	2	2	2	1	1	1	1	1	1	1	1	1	1	3	1590	6
1	49	4	6	56	1	0	0	0	0	3	1	2	4	3	28	2	2	2	3	2	1	1	1	1	1	1	2	2	2	2	600	9
1	64	2	1	40	1	0	1	1	0	3	1	1	1	2	20	2	2	2	3	2	2	2	2	2	2	4	3	3	1	2	700	10
1	32	3	1	45	1	0	0	0	0	1	1	7	2	3	28	2	2	2	1	1	1	1	1	1	1	1	1	1	1	2	1200	9
1	55	1	4	45	1	0	0	0	0	5	5	3	2	2	25	1	1	2	3	3	1	1	2	1	1	3	2	2	1	3	1700	9
2	41	1	5	40	1	0	0	0	0	1	1	4	2	2	27	1	2	2	3	1	1	1	1	2	1	1	1	1	4	1	880	9
2	61	3	1	40	1	0	0	0	0	1	1	5	3	1	28	2	2	2	1	1	1	1	1	1	1	2	2	2	1	2	850	7
1	45	2	5	50	1	0	0	0	0	1	1	3	3	1	28	1	2	2	3	1	1	2	1	1	1	1	1	1	1	4	800	9
1	60	1	5	40	1	0	0	0	0	3	5	3	4	3	19	1	1	2	2	1	1	1	1	1	1	3	2	2	4	1	440	4
1	37	8	3	45	1	0	0	0	0	1	1	4	1	2	26	1	2	2	1	1	1	2	2	1	1	1	1	1	4	1	420	9
2	31	2	1	57	1	0	0	0	0	1	1	3	2	2	28	2	2	2	3	3	4	3	4	3	4	3	3	3	1	4	900	9
1	42	4	1	40	1	0	1	0	0	3	2	4	2	3	28	2	2	2	2	1	1	1	1	1	1	4	4	4	1	2	700	9
2	28	5	1	45	1	0	0	0	0	1	1	3	3	1	32	2	2	2	3	1	1	1	1	1	1	1	1	1	1	2	1100	6
1	28	3	1	40	1	0	0	0	0	1	1	5	1	3	28	4	2	2	3	1	1	1	1	1	1	1	1	1	1	3	500	4
1	51	4	1	50	1	0	0	0	0	5	1	7	1	2	26	1	1	2	3	1	1	2	2	1	1	2	2	2	1	4	500	6
2	47	2	2	40	1	0	0	0	0	1	1	6	1	1	28	2	2	2	1	1	1	2	2	1	1	3	3	3	1	4	1490	15
1	38	2	4	60	1	0	0	0	0	1	1	5	1	2	28	4	2	2	1	2	2	2	3	3	2	2	2	3	1	4	650	13
1	61	6	6	97	1	0	0	0	0	2	2	2	3	2	24	2	2	2	1	1	1	2	1	2	1	2	3	2	1	1	3000	13
1	64	2	1	40	1	0	0	0	0	1	1	6	1	1	28	2	2	2	2	1	1	1	1	1	1	2	2	2	1	3	600	6
1	55	4	2	46	1	0	0	0	0	3	3	3	4	2	28	2	2	2	2	2	1	1	2	2	1	2	2	2	1	2	750	4
1	45	5	2	40	1	0	0	0	0	3	1	3	3	2	20	4	2	2	2	1	1	1	1	2	1	3	1	3	1	2	500	6
2	32	5	2	36	1	0	0	0	0	1	1	7	1	2	28	2	2	2	3	4	4	3	4	3	3	3	4	3	4	4	1000	8
1	55	2	4	45	1	0	0	0	0	3	1	7	1	2	26	1	1	2	2	3	1	1	2	2	1	3	2	2	1	4	500	6
1	57	2	2	55	2	0	0	0	0	2	2	5	4	2	31	1	2	2	2	1	1	1	2	1	1	2	2	2	2	1	1150	13
1	37	2	3	40	5	0	0	0	0	2	1	1	4	1	31	4	2	2	5	1	1	1	1	1	1	1	1	1	1	3	550	9
1	43	5	1	60	3	0	0	0	0	1	1	4	2	2	28	2	2	2	3	2	2	3	2	2	2	2	2	2	1	3	800	9
2	31	3	2	45	1	0	0	0	0	1	1	6	1	2	28	2	2	2	3	1	1	2	3	3	3	4	3	3	4	3	1000	9
2	52	2	1	55	1	0	0	0	0	5	2	1	2	3	24	1	2	1	2	3	1	3	3	3	2	2	2	1	3	2	1600	4
1	41	2	2	40	1	0	0	0	0	1	1	2	2	2	30	2	2	2	2	2	1	2	2	1	1	2	2	2	1	5	340	9
1	50	1	4	60	2	0	0	0	0	3	1	5	2	1	28	2	2	2	2	3	2	2	3	2	2	2	2	2	4	3	1500	9
1	49	12	1	45	1	0	0	0	0	1	5	7	1	1	0	2	2	2	1	1	1	1	1	1	1	1	1	1	1	2	600	4
1	56	11	6	45	1	0	0	0	0	3	3	1	4	2	32	1	1	1	2	3	1	2	2	2	3	2	2	2	1	3	1200	9
1	30	2	1	32	1	0	0	0	0	1	1	2	2	2	32	2	2	2	1	1	2	1	1	1	1	1	1	1	1	2	1000	13
1	52	2	3	50	1	0	0	0	0	3	1	4	2	3	28	4	2	2	2	1	1	1	1	2	1	2	2	2	1	3	1300	15
1	57	1	4	60	1	0	0	0	0	2	1	2	1	2	30	4	1	2	1	3	1	4	3	2	3	3	4	3	1	3	1300	9
2	45	2	1	43	1	0	0	0	0	3	1	6	3	2	28	2	2	2	1	1	1	1	1	1	1	1	1	1	4	2	600	8
2	30	5	1	60	2	0	0	0	0	1	1	4	2	2	26	4	2	2	3	1	1	1	2	1	1	2	2	2	1	2	750	9
2	34	3	1	35	1	0	0	0	0	1	1	4	2	1	25	2	2	2	2	5	5	5	5	5	5	4	4	4	4	1	250	9
1	39	4	5	50	1	0	0	0	0	5	5	1	2	2	32	2	3	2	2	4	3	3	3	4	3	3	2	3	1	4	1200	9
1	31	5	1	60	1	0	0	0	0	1	1	5	2	2	28	4	2	2	2	1	1	1	1	1	1	1	1	1	1	2	800	9
1	55	1	2	50	1	0	0	0	0	3	3	1	1	2	32	1	2	4	3	3	1	1	1	1	1	1	1	1	2	1	600	9
1	56	1	5	56	1	0	1	0	0	5	5	1	1	5	10	4	2	2	3	2	1	3	4	2	2	4	2	3	1	2	1000	4
1	46	1	4	45	1	0	0	0	0	5	5	1	3	3	32	1	2	2	4	3	3	3	4	4	2	4	4	4	1	2	1000	9
2	47	2	1	50	1	0	0	0	0	1	1	1	2	1	28	1	2	2	2	2	3	3	3	3	3	2	2	2	1	4	1400	13
2	54	4	1	45	1	0	0	0	0	1	1	4	2	1	29	4	2	2	2	1	1	1	1	1	1	2	1	1	4	4	1200	4
1	49	3	1	56	6	0	0	0	0	3	3	5	2	1	28	4	2	2	2	1	1	1	1	1	1	2	2	2	1	3	850	4
1	39	3	1	39	1	0	0	0	0	1	1	5	1	3	28	2	2	2	1	1	1	1	1	1	1	3	2	2	1	5	650	9
1	52	6	4	38	6	0	0	0	0	3	1	3	4	2	29	2	2	2	1	1	1	1	1	1	1	1	1	1	1	2	960	4
1	51	3	4	60	1	0	0	0	0	5	4	6	3	2	10	1	1	1	2	2	2	2	3	3	2	2	2	2	1	3	800	4
1	54	2	1	40	1	0	0	0	0	3	1	1	1	1	28	2	2	2	3	3	2	3	3	3	4	3	3	3	1	3	6000	9
2	49	3	3	40	1	0	0	0	0	1	1	6	2	1	28	1	4	2	2	3	3	3	3	3	2	2	3	3	1	2	900	9
1	51	8	1	40	1	0	0	0	0	3	1	6	4	3	29	4	2	2	1	1	4	4	5	5	5	4	4	4	4	1	540	14
1	58	9	1	58	3	0	0	0	0	3	3	6	4	4	20	1	2	1	3	2	2	2	2	3	2	4	3	3	3	5	600	9
1	46	11	2	54	1	0	0	0	0	3	3	1	3	2	28	2	2	2	3	2	1	1	1	1	1	1	1	1	1	4	1200	4
1	46	3	3	65	1	0	0	0	0	1	1	4	2	1	31	2	1	2	1	2	1	3	3	3	1	2	3	2	1	3	1200	9
2	27	3	1	40	1	0	0	0	0	1	1	7	1	2	0	2	2	2	2	4	4	5	4	4	4	4	4	4	4	1	300	4
2	22	12	1	45	1	0	0	0	0	1	1	6	2	3	28	4	2	2	3	2	2	2	2	2	2	2	2	2	4	4	308	6
2	42	3	1	43	1	0	0	0	0	1	1	7	2	2	2	2	2	2	3	3	1	2	1	1	4	3	4	4	2	4	500	9
2	45	2	1	40	6	0	0	0	0	3	1	5	2	2	26	1	1	2	3	3	3	3	3	3	2	2	2	2	4	1	600	6
1	52	1	5	70	5	0	0	0	0	1	1	1	2	1	28	2	2	2	1	1	1	1	1	1	1	2	2	2	1	4	1450	9
1	61	2	4	32	1	0	0	0	0	3	5	2	2	2	23	1	1	1	1	1	1	1	1	1	1	2	3	2	1	2	700	9
1	53	2	1	42	1	0	0	0	0	3	1	1	4	2	23	2	2	2	1	5	1	1	2	2	1	3	1	1	4	1	400	10
1	43	1	4	40	1	0	0	0	0	2	2	2	1	1	28	2	2	2	2	4	4	4	4	4	4	2	2	2	1	3	800	9
2	49	2	1	97	5	0	0	0	0	3	5	5	1	3	23	4	2	4	2	1	1	1	2	2	1	3	2	2	1	3	1000	6
2	28	3	1	56	1	0	0	0	0	1	1	6	1	3	31	2	2	2	2	1	1	3	3	1	2	3	3	3	4	6	800	6
1	59	8	2	77	3	0	0	1	0	3	1	2	4	3	24	1	1	4	4	3	2	2	2	2	2	3	3	3	1	3	950	4
2	30	2	2	35	1	0	0	0	0	2	2	6	2	2	2	2	2	2	2	3	3	3	2	3	3	2	2	2	1	4	900	9
2	42	12	1	70	1	0	0	0	0	1	1	6	1	2	28	2	2	2	1	2	1	1	1	1	1	3	2	3	4	1	400	13
1	49	1	4	60	1	0	0	0	0	5	5	4	1	2	20	1	1	2	2	2	2	3	3	3	1	4	2	3	1	1	1408	9
1	56	2	1	56	2	0	0	0	0	1	1	6	1	3	31	1	1	2	3	1	1	1	1	1	1	2	2	2	1	4	650	15
1	63	3	5	40	1	0	0	0	0	2	2	4	2	2	32	2	2	2	3	3	3	3	3	3	3	2	2	2	1	4	700	9
2	32	9	1	80	2	0	0	0	0	5	5	2	1	3	27	2	1	2	3	3	4	3	4	3	4	3	4	4	4	1	350	6
1	46	3	1	40	1	0	0	0	0	1	1	6	2	2	28	2	2	2	2	1	1	1	1	1	1	1	1	1	4	2	700	6
1	47	10	4	97	2	0	0	0	0	5	1	7	1	2	27	1	1	1	2	3	4	3	4	4	3	3	3	3	1	5	650	9
1	49	9	7	55	1	0	0	0	0	3	1	1	1	2	28	4	1	2	3	2	1	1	1	1	1	1	1	1	1	2	720	3
1	56	5	1	55	1	0	0	0	0	5	1	1	2	3	28	2	2	2	1	1	1	1	1	1	1	3	1	2	1	4	1300	4
2	33	8	1	42	1	0	0	0	0	3	1	7	2	1	28	2	2	2	2	3	1	1	1	1	1	3	3	2	2	4	300	4
1	54	1	4	41	5	0	0	0	0	2	1	2	2	2	24	4	1	1	1	1	1	1	2	2	1	2	2	2	1	4	1300	6
1	56	3	3	40	1	0	0	0	0	5	1	7	2	2	30	1	4	2	1	3	3	2	3	3	3	4	3	3	2	1	550	11
2	45	5	3	50	1	0	0	0	0	2	2	3	2	3	30	1	1	1	2	2	3	2	3	2	3	2	3	2	1	3	800	9
1	39	8	1	97	2	0	0	0	0	3	1	1	1	2	32	1	2	2	3	3	2	3	3	2	3	2	2	2	1	3	780	4
2	45	3	1	45	1	0	0	0	0	1	1	6	2	2	28	2	2	2	1	2	1	2	3	3	3	4	2	3	4	1	450	9
1	58	2	2	50	1	0	0	0	0	5	2	6	1	2	28	2	2	2	2	2	1	2	2	2	1	3	3	3	1	3	900	9
2	30	3	1	45	1	0	0	0	0	1	1	7	2	2	31	2	2	2	3	1	2	1	2	1	1	1	2	1	4	3	900	9
1	34	2	2	40	1	0	0	0	0	1	1	4	3	2	32	2	2	2	2	1	1	1	1	1	1	2	2	2	1	2	520	9
1	44	2	2	40	1	0	0	0	0	5	4	6	1	3	28	2	2	2	2	2	3	2	1	1	2	1	1	2	1	3	700	9
1	48	1	4	45	1	0	0	0	0	3	2	4	3	2	32	1	2	2	2	1	1	1	2	1	1	1	1	2	1	2	800	9
2	43	5	1	40	6	0	0	0	0	1	1	7	4	1	30	2	2	1	2	1	1	1	1	1	1	4	3	3	1	5	1400	8
2	32	4	1	97	1	0	0	0	0	2	1	7	2	2	28	2	1	2	2	2	1	1	1	2	1	3	2	2	4	1	500	9
1	60	4	6	60	1	0	0	0	0	3	1	4	1	3	24	1	1	1	5	5	5	5	5	5	5	4	4	4	1	3	60	9
1	40	2	1	97	1	0	0	0	0	1	1	1	4	3	28	2	2	2	3	2	1	2	3	3	2	2	2	2	1	5	600	4
1	51	1	3	51	1	0	0	0	0	1	1	2	2	1	28	2	2	2	1	1	1	1	1	1	1	1	1	1	1	2	1600	9
1	30	3	1	40	1	0	0	0	0	1	1	5	4	2	32	2	2	2	3	1	1	1	1	1	1	2	3	2	1	3	560	9
1	41	8	1	70	6	0	0	0	0	1	1	1	4	2	25	4	4	2	3	3	3	3	3	3	3	3	3	3	4	7	950	4
2	24	3	1	30	1	0	0	0	0	1	1	7	2	2	20	1	2	2	4	1	1	1	1	2	1	2	1	1	4	1	350	9
1	52	5	1	72	1	0	0	0	0	3	1	7	2	3	29	1	2	2	3	2	1	2	1	1	1	3	3	3	4	2	300	4
1	44	2	3	50	1	0	0	0	0	1	1	5	1	3	27	4	2	2	3	2	2	2	3	2	2	2	3	3	1	1	950	9
1	34	5	2	36	2	0	0	0	0	5	5	4	2	3	20	1	1	1	4	2	1	1	1	3	1	1	2	1	1	3	500	9
2	39	2	2	50	1	0	0	0	0	3	1	3	2	2	30	2	2	2	1	2	2	2	1	2	1	1	1	1	1	6	1400	9
2	50	2	3	40	1	0	0	0	0	1	1	7	2	1	28	2	2	2	1	1	1	1	1	1	1	1	1	1	1	5	1500	6
1	45	2	7	32	4	0	0	0	0	3	3	7	1	3	27	2	2	2	2	1	1	1	1	1	1	1	1	1	1	5	700	6
1	51	10	4	48	1	0	0	0	0	3	1	1	2	2	32	1	2	1	4	5	4	3	3	3	3	2	2	2	1	5	580	4
2	45	4	1	24	2	0	0	0	0	2	1	5	1	2	28	2	2	2	2	3	2	1	2	2	1	2	1	2	1	4	560	4
2	24	2	1	46	1	0	0	0	0	1	1	5	1	2	31	2	2	2	2	1	1	2	1	1	1	3	3	3	4	1	400	9
2	33	2	3	45	5	0	0	0	0	1	1	6	2	2	30	2	2	2	1	2	3	1	2	1	1	2	3	3	1	5	1000	8
2	40	2	2	40	1	0	0	0	0	1	1	7	1	2	28	2	2	2	1	3	1	1	1	1	1	1	2	2	4	3	1000	11
1	49	4	6	70	1	0	0	0	0	3	2	2	4	3	28	2	2	2	3	3	1	1	1	1	1	1	1	1	2	2	600	9
2	43	2	1	42	1	0	0	0	0	1	1	6	1	1	28	1	2	2	2	2	1	2	3	2	3	3	3	3	4	1	420	13
1	37	2	1	40	1	0	0	0	0	1	1	6	2	1	28	4	2	2	1	1	1	1	1	1	1	1	1	1	1	4	900	13
1	27	5	1	40	1	0	0	0	0	1	1	7	2	1	28	2	2	2	2	3	3	2	3	3	3	2	2	2	1	3	600	4
1	52	9	1	60	1	0	0	0	0	2	1	4	1	2	32	2	2	2	2	2	1	2	1	1	1	3	3	3	1	5	950	9
1	31	2	1	40	1	0	0	0	0	1	1	6	4	1	28	1	2	2	1	3	2	2	3	3	3	4	2	3	1	4	800	9
1	54	1	4	50	1	0	0	0	0	1	1	4	4	1	28	1	2	2	3	1	1	1	1	2	1	2	3	2	1	1	720	9
1	57	5	4	40	1	0	0	0	0	3	1	3	1	1	28	2	2	2	1	1	1	1	1	1	1	2	2	2	1	1	900	9
1	54	3	4	48	1	0	1	0	0	1	1	6	1	3	28	4	1	2	3	2	2	1	3	3	5	3	2	2	1	2	710	9
1	42	2	3	48	1	0	0	0	0	2	1	6	1	1	30	2	2	2	2	1	1	1	1	1	1	3	2	2	1	5	850	15
1	41	1	4	45	1	0	0	0	0	3	3	2	1	2	32	1	1	2	5	3	3	3	3	3	3	3	3	3	2	1	1150	9
2	40	2	3	36	6	0	0	0	0	2	1	3	2	2	28	2	2	2	2	1	1	1	2	2	1	1	2	2	1	5	750	9
3	37	2	1	60	1	0	1	0	0	1	1	4	1	2	28	2	2	2	1	1	1	1	1	1	1	1	1	1	2	1	250	13
2	36	7	1	32	1	0	0	0	0	1	1	6	1	3	24	2	1	2	3	2	3	3	3	3	3	4	4	4	4	4	500	10
2	26	2	1	44	1	0	0	0	0	3	1	5	1	1	29	2	2	2	2	1	2	3	4	4	3	2	3	1	4	1	800	13
1	34	3	3	40	1	0	0	0	0	1	1	5	2	2	28	2	2	2	1	1	1	1	1	1	1	1	1	1	1	4	500	9
1	49	2	4	60	1	0	0	0	0	1	1	4	3	2	28	4	2	2	1	1	1	1	1	1	1	2	2	2	1	3	1400	9
1	54	1	6	70	1	0	0	0	0	5	2	1	4	1	28	1	2	2	1	3	1	1	1	2	1	2	2	4	1	4	1800	4
1	48	2	3	45	2	0	0	0	0	1	1	6	1	2	30	2	2	2	1	2	2	2	3	3	3	2	2	2	4	1	700	13
1	53	2	3	48	1	0	0	0	0	5	5	1	4	2	28	4	1	1	4	2	3	3	2	3	3	3	3	3	1	4	650	9
2	38	2	1	42	5	0	0	0	0	1	1	5	2	2	28	1	2	1	5	2	1	2	1	1	1	2	3	2	4	1	450	9
1	25	12	1	80	1	0	0	0	0	2	2	4	1	2	32	2	2	2	1	2	1	2	2	1	1	2	1	2	4	1	400	9
2	23	2	1	40	1	0	0	0	0	1	1	6	3	3	28	1	2	2	3	3	2	3	4	3	3	3	3	3	4	5	1000	6
1	43	1	4	40	1	0	0	0	0	3	2	4	2	2	30	2	2	2	2	1	1	1	1	1	1	2	1	2	1	4	1400	9
2	44	2	1	56	1	0	0	0	0	1	1	6	3	1	25	2	2	2	3	3	3	2	4	3	1	3	3	3	2	2	500	9
2	24	3	1	50	1	0	0	0	0	1	1	7	2	2	28	2	2	2	1	1	1	1	1	1	1	2	1	1	4	4	1000	9
2	42	1	4	42	1	0	0	0	0	1	1	6	2	2	28	2	2	2	1	2	2	1	2	2	2	1	1	1	2	6	2000	13
1	44	8	2	65	1	0	0	0	0	5	5	6	2	2	28	4	2	2	3	1	1	1	1	3	1	3	4	4	1	5	900	4
2	42	2	1	42	2	0	0	0	0	1	1	7	3	2	30	1	2	2	2	2	2	2	2	2	2	3	3	3	2	5	800	9
1	60	12	4	30	1	0	0	0	0	1	1	5	2	2	27	2	2	2	2	3	2	1	3	2	2	2	3	3	4	2	1000	15
2	37	4	1	40	1	0	0	0	0	1	1	6	3	1	3	2	2	2	2	3	2	2	3	2	2	2	2	2	1	2	600	9
2	43	3	1	48	1	0	0	0	0	2	2	6	1	2	27	2	2	2	2	1	1	1	1	1	1	1	1	1	4	2	450	4
2	35	2	4	45	1	0	0	0	0	1	1	5	2	1	28	2	2	2	2	1	1	1	1	1	1	1	1	1	4	1	400	9
1	57	3	7	38	1	0	1	0	0	3	3	5	2	3	30	2	2	2	1	1	1	1	1	1	1	3	3	3	4	1	600	9
1	38	2	1	30	1	0	0	0	0	5	3	4	1	3	28	2	2	2	3	2	1	3	3	1	1	1	2	1	4	2	350	9
2	26	2	1	70	1	0	0	0	0	1	1	5	2	1	28	2	2	2	3	3	1	3	1	3	2	2	3	2	4	2	1000	9
1	54	8	3	60	1	0	0	0	0	1	1	3	2	2	20	4	2	2	3	1	1	1	2	1	1	1	1	1	1	2	950	9
1	47	3	1	45	1	0	0	0	0	3	2	6	1	2	27	1	2	2	1	1	1	1	1	1	1	3	2	2	1	3	1300	4
1	52	4	4	70	1	0	0	0	0	3	1	1	1	3	25	1	2	2	3	1	2	2	2	2	2	2	3	3	1	4	600	6
2	33	3	1	42	1	0	0	0	0	1	1	6	2	3	24	4	4	2	2	3	1	2	2	1	1	2	2	2	4	1	300	9
2	29	2	1	41	4	0	0	0	0	1	1	6	2	3	28	4	2	2	3	2	1	3	3	3	3	3	3	2	4	1	410	9
1	51	2	1	41	1	0	0	0	0	3	2	1	3	3	31	1	2	2	3	1	1	1	1	1	1	2	2	2	1	4	1250	8
2	43	3	3	40	1	0	0	0	0	1	1	5	2	1	30	2	2	2	2	1	1	1	1	1	1	1	1	1	4	3	900	9
1	28	4	1	50	1	0	0	0	0	1	1	4	1	2	32	2	2	2	1	1	1	1	1	1	1	1	1	1	1	2	500	3
1	49	1	4	40	1	0	0	0	0	1	1	6	4	1	28	2	2	2	3	2	1	1	1	1	1	3	2	3	1	4	950	9
1	59	3	4	40	6	0	0	0	0	3	2	3	1	5	20	1	2	2	4	3	2	3	2	2	2	3	3	2	1	3	600	9
1	60	1	4	35	8	0	1	0	0	3	1	7	2	3	24	2	1	2	2	2	3	2	3	2	3	3	3	3	1	5	2000	9
2	43	1	3	10	1	0	0	0	0	5	1	7	2	1	1	2	2	2	2	1	1	1	1	1	1	3	3	3	2	3	500	9
2	53	3	1	40	1	0	0	0	0	1	1	6	2	2	28	2	2	2	2	1	1	1	1	1	1	2	2	2	1	4	2000	9
2	37	5	3	45	5	0	0	0	0	1	1	5	1	1	32	2	2	2	2	2	2	3	4	4	4	3	3	3	4	3	250	9
2	43	2	1	48	7	0	0	0	0	1	1	6	4	1	24	2	2	2	1	2	2	1	2	2	1	2	2	1	4	2	800	8
1	52	2	4	45	1	0	0	0	0	3	1	6	4	2	27	2	2	2	1	1	1	1	1	1	1	3	2	2	1	4	1040	13
1	43	3	1	36	1	0	0	0	0	2	1	6	2	2	28	2	2	2	1	1	1	1	1	1	1	1	1	1	4	1	380	9
1	42	5	7	54	1	0	0	0	0	3	1	1	3	3	28	2	2	2	3	2	2	1	1	1	1	2	2	2	1	3	800	9
1	60	1	6	80	1	1	1	1	0	5	5	1	3	2	5	2	1	1	1	3	4	5	4	4	4	3	2	3	1	7	800	9
2	47	3	3	97	1	0	0	0	0	1	1	6	1	2	27	4	2	2	2	2	3	2	3	3	1	2	2	2	1	3	900	9
1	54	3	3	39	1	0	0	0	0	5	5	1	2	3	25	1	2	1	3	2	1	1	1	1	1	2	1	1	1	5	1380	9
2	50	3	2	57	1	0	0	0	0	1	1	5	2	3	28	2	2	2	3	2	3	4	3	4	4	2	3	3	1	2	880	4
1	54	9	1	56	1	0	0	0	0	5	2	6	4	2	30	4	2	2	2	1	1	1	1	1	1	3	1	1	1	4	400	4
1	60	5	1	60	3	0	0	0	0	5	2	1	1	2	23	1	1	4	3	2	1	1	1	1	1	1	1	1	1	3	700	9
2	49	3	1	40	1	0	0	0	0	5	2	6	4	2	28	1	2	4	1	1	1	1	1	3	1	3	2	3	2	3	300	5
1	41	3	1	1	1	0	0	0	0	1	1	7	1	2	32	1	4	4	2	4	3	3	4	3	4	3	2	3	1	4	1000	9
2	32	3	3	97	1	0	0	0	0	2	2	6	2	2	28	2	1	2	3	2	1	1	1	1	1	2	2	1	4	1	600	9
1	47	4	3	50	1	0	0	0	0	5	3	1	1	2	28	4	4	4	1	2	1	2	2	2	2	2	2	2	1	6	550	4
2	30	1	4	97	2	0	0	0	0	1	1	4	4	2	30	4	2	2	3	3	1	1	1	1	1	2	1	1	4	4	1800	9
1	52	6	1	40	2	0	0	0	0	3	1	2	1	2	30	2	2	2	2	1	2	2	2	2	2	3	3	3	4	1	340	9
2	36	4	3	84	1	0	0	0	0	1	1	7	3	2	29	2	2	2	2	2	3	2	2	2	2	1	2	2	1	2	1000	9
2	36	4	1	35	1	0	0	0	0	1	1	6	2	2	28	4	4	2	3	1	1	1	1	1	1	2	2	1	1	3	700	9
1	40	1	4	50	1	0	0	0	0	5	5	4	2	2	28	2	2	2	3	2	2	2	2	2	2	2	2	2	1	3	1200	13
1	27	2	1	45	1	0	0	0	0	1	1	5	1	2	32	1	2	2	1	2	4	3	3	2	5	2	2	2	4	5	1200	13
1	44	2	1	60	2	0	0	0	0	3	3	3	3	2	30	1	2	2	3	3	4	2	2	4	3	3	3	3	2	1	500	6
1	40	2	3	40	6	0	0	0	0	5	5	1	4	2	28	2	2	2	2	1	1	2	2	2	1	1	1	1	1	3	750	6
2	41	5	1	26	5	0	0	0	0	1	1	3	2	2	28	1	2	2	2	2	1	2	2	1	1	2	2	2	2	1	670	9
1	54	2	1	60	1	0	0	0	0	1	1	1	1	3	26	2	2	2	1	1	1	1	1	1	1	1	1	1	1	4	1500	6
1	25	9	1	47	1	0	0	0	0	5	5	6	1	3	32	2	2	2	3	1	1	2	1	1	1	1	1	1	1	2	450	4
1	39	7	1	45	1	0	0	0	0	3	2	3	2	3	24	2	2	2	2	1	1	1	1	1	1	2	2	1	1	5	600	9
1	52	3	1	37	1	0	0	0	0	3	2	6	2	1	16	2	1	1	2	2	3	3	4	3	3	2	2	2	1	2	430	6
1	62	2	1	40	5	0	0	0	0	5	5	1	2	2	30	4	2	2	2	2	2	2	2	2	2	3	3	3	5	1	440	9
1	47	10	4	80	1	0	0	0	0	3	3	1	1	2	30	4	4	4	3	1	1	1	1	1	1	2	2	2	1	3	750	6
1	40	3	1	45	1	0	0	0	0	1	1	4	1	3	28	4	2	2	2	2	2	2	2	2	2	2	3	2	1	1	1300	13
1	52	3	1	65	1	0	0	0	0	1	1	3	1	2	25	4	1	1	3	1	1	1	1	3	1	4	2	3	4	2	1000	9
2	42	4	3	42	1	0	0	0	0	2	2	1	2	2	32	1	2	2	2	3	3	3	3	2	4	4	4	4	4	1	500	9
2	39	5	2	56	1	0	0	0	0	5	2	4	2	1	23	2	1	2	3	2	3	3	3	4	5	4	4	2	1	4	650	9
1	58	1	5	44	1	0	0	0	0	3	1	1	1	3	31	2	2	2	1	1	1	1	1	1	1	3	2	3	1	1	636	9
1	43	3	4	45	2	0	0	0	0	1	1	7	1	1	28	4	2	2	1	4	5	3	5	5	5	4	4	4	4	3	500	9
1	48	1	6	56	1	0	0	0	0	3	3	3	2	2	28	2	2	2	2	2	1	1	1	1	1	1	1	1	1	4	850	13
1	57	9	1	50	2	0	0	0	0	5	4	1	1	3	26	4	1	4	2	1	1	1	1	1	1	3	3	3	2	1	450	4
1	38	5	2	42	1	0	0	0	0	3	5	3	1	3	31	2	2	2	2	2	1	2	2	1	2	3	2	2	1	3	500	10
1	39	1	3	40	1	0	0	0	0	5	5	4	1	2	28	2	2	2	1	1	1	1	1	1	1	1	1	1	1	5	700	9
1	45	3	1	65	1	0	0	0	0	3	3	1	2	3	28	2	2	1	2	1	1	1	1	1	2	2	2	2	4	1	430	9
1	43	9	1	60	1	0	1	0	0	5	2	6	2	3	27	2	2	2	1	1	2	2	3	3	2	3	2	2	1	3	1000	4
1	34	3	1	40	1	0	0	0	0	1	1	5	1	3	32	2	2	2	4	1	1	1	1	1	1	3	2	2	1	3	750	9
1	60	3	1	38	1	0	1	0	0	1	1	6	2	2	25	1	2	2	2	4	3	4	5	5	3	3	3	3	1	3	650	9
1	59	2	3	39	2	0	0	0	0	3	1	3	2	1	26	4	2	2	2	3	1	2	1	2	1	2	1	2	1	3	1200	9
1	35	9	1	60	3	0	0	0	0	2	1	5	1	3	31	1	2	2	1	2	1	1	1	1	1	2	2	1	4	1	302	4
2	40	9	1	45	3	0	0	0	0	5	5	5	1	2	20	1	1	1	4	3	3	3	3	3	3	3	3	3	3	3	1000	6
1	46	2	3	90	1	0	1	0	0	4	1	1	2	2	26	4	4	2	3	3	1	1	3	3	1	3	2	2	1	4	1500	9
1	34	8	1	50	4	0	0	0	0	1	1	4	1	2	28	1	1	2	3	4	4	4	5	5	5	4	4	4	1	3	550	4
1	41	2	1	60	4	0	0	0	0	1	1	4	2	2	26	1	2	2	2	2	1	1	2	2	2	3	1	1	1	4	1500	11
1	31	4	2	43	3	0	0	0	0	1	1	6	4	2	30	1	2	2	1	1	1	3	3	3	3	2	3	3	1	4	900	9
2	42	8	4	40	1	0	0	0	0	1	1	7	2	1	26	1	1	2	1	2	2	2	1	1	1	1	3	3	4	4	600	4
2	23	1	1	45	1	0	0	0	0	1	1	4	2	2	28	4	2	2	2	1	1	1	1	1	1	2	2	2	4	3	500	4
1	50	11	1	10	1	0	0	0	0	1	1	2	3	2	31	1	2	2	2	1	1	1	1	1	1	2	1	1	1	4	420	9
2	45	2	2	42	1	0	0	0	0	1	1	6	2	2	29	2	2	2	1	1	2	1	3	2	2	3	3	3	1	4	1050	9
1	46	1	4	50	1	0	0	0	0	5	5	3	2	2	28	2	2	2	1	1	1	1	1	1	1	2	2	2	1	3	1100	9
1	54	1	4	40	1	0	0	0	0	2	1	1	3	2	27	1	2	1	2	2	1	1	1	1	1	3	3	3	1	2	850	9
2	34	3	1	45	1	0	0	0	0	1	1	6	1	3	32	4	2	2	2	2	1	2	2	3	2	1	2	2	4	3	500	9
2	25	2	1	40	1	0	0	0	0	1	1	6	2	1	26	2	2	2	2	4	4	4	4	2	3	3	3	3	4	3	380	8
1	42	6	1	40	6	0	0	0	0	2	1	4	4	2	31	2	2	2	2	3	1	2	1	1	1	2	2	2	1	2	1400	9
2	49	1	2	60	1	0	0	0	0	2	2	1	1	2	28	2	2	2	3	3	1	1	1	1	1	2	2	2	2	3	1000	4
1	40	1	4	70	1	0	0	0	0	1	1	3	4	1	30	2	2	2	4	1	1	1	1	1	1	2	1	1	1	4	890	9
2	42	2	3	45	1	0	0	0	0	3	1	3	2	2	2	1	2	1	3	2	1	2	2	3	2	3	3	3	4	1	500	9
2	24	3	1	40	1	0	0	0	0	1	1	6	2	2	29	1	2	2	3	2	2	4	4	4	4	4	4	4	4	4	1450	9
1	52	2	1	40	1	0	0	0	0	4	1	1	4	2	24	2	2	2	1	1	1	1	1	1	1	2	1	1	1	2	500	6
2	45	2	3	45	1	0	0	0	0	5	5	1	3	4	27	1	1	2	4	1	1	2	4	3	1	3	3	3	4	1	1100	9
1	48	2	3	45	1	0	0	0	0	1	1	3	1	1	30	1	1	2	4	3	3	4	4	3	1	3	2	1	5	1	530	9
1	34	3	3	41	1	0	1	0	0	1	1	1	1	2	32	2	2	2	1	3	4	5	4	5	4	2	3	4	4	1	463	9
1	51	3	1	52	1	0	0	0	0	5	2	1	4	2	28	1	1	1	3	2	1	1	1	1	1	2	2	2	1	2	750	9
2	41	2	1	35	1	0	0	0	0	3	2	5	2	2	28	2	2	2	2	2	3	3	3	2	3	2	3	3	4	3	650	4
2	45	3	1	56	1	0	0	0	0	3	3	7	3	1	32	2	2	2	1	2	3	2	2	3	4	3	3	2	2	5	800	4
1	48	2	1	42	1	0	0	0	0	1	1	1	2	1	32	1	2	2	3	2	1	2	2	2	2	3	2	2	1	5	1000	9
1	61	8	3	56	1	0	1	0	0	5	3	1	1	4	24	1	2	2	2	2	1	1	1	1	1	1	1	1	1	2	550	4
2	24	2	1	43	1	0	0	0	0	1	1	6	3	2	28	2	2	2	3	1	2	2	3	3	4	3	3	3	4	1	350	9
2	57	3	1	58	1	0	0	0	0	1	1	7	3	2	28	2	2	2	1	1	1	1	1	2	2	4	3	3	4	1	420	4
1	60	1	5	45	1	0	0	0	0	1	1	1	2	2	26	1	1	2	3	2	1	1	1	1	1	2	2	2	2	1	750	9
1	60	1	6	68	1	0	1	0	0	1	1	3	2	2	26	2	2	2	2	1	1	1	1	1	1	3	3	3	1	2	2400	14
2	52	3	1	56	1	0	0	0	0	1	1	6	2	1	28	2	2	2	1	1	1	1	1	1	1	1	1	1	1	2	850	8
1	62	1	5	38	1	0	0	0	0	3	1	1	1	2	28	4	2	2	2	1	1	1	1	1	1	2	2	2	1	3	1300	9
1	63	1	5	41	1	0	0	0	0	5	5	4	2	2	0	1	2	2	1	1	1	1	1	1	1	1	1	1	1	2	1800	9
1	60	2	1	42	1	0	0	0	0	5	2	2	4	3	28	2	2	2	2	1	1	1	1	1	1	1	1	1	1	2	890	9
2	24	3	4	50	2	0	1	0	0	5	4	1	4	1	28	2	2	2	3	3	3	2	2	2	2	3	3	3	4	4	400	4
1	43	1	2	20	3	0	0	0	0	2	3	3	2	2	28	1	1	1	2	3	3	1	4	2	2	1	3	2	1	6	600	9
1	45	2	5	42	1	0	0	0	0	2	2	2	4	2	28	1	2	2	3	1	1	1	1	1	1	1	1	1	1	3	3100	9
1	56	1	5	60	1	0	0	0	0	5	5	5	1	1	5	2	2	2	2	2	1	1	2	1	1	2	2	2	1	2	1200	9
2	48	3	1	40	1	0	0	0	0	1	1	4	3	1	27	1	2	2	3	2	1	1	2	2	1	1	1	1	4	2	400	9
1	42	3	4	40	1	0	0	0	0	1	1	7	1	3	28	2	2	2	1	1	1	1	1	1	1	2	1	1	4	1	600	16
1	42	2	2	30	2	0	0	0	0	4	5	1	3	1	25	1	1	2	2	3	2	3	2	3	2	3	3	3	1	6	550	9
1	45	9	1	40	7	0	0	0	0	3	5	7	1	2	8	3	3	2	1	2	2	2	1	1	1	3	1	1	1	5	910	6
2	52	3	1	35	1	0	0	0	0	3	5	3	2	1	28	2	4	2	3	5	4	5	2	1	4	1	1	1	1	4	1500	4
1	37	3	1	38	1	0	0	0	0	1	1	4	2	2	29	2	2	2	2	2	1	2	2	2	2	3	2	2	1	3	800	9
1	58	12	1	40	1	0	0	0	0	1	1	4	1	3	28	2	2	2	1	1	1	1	1	1	1	1	1	1	4	1	700	9
1	41	1	5	40	1	0	0	0	0	1	1	7	1	2	28	2	2	2	1	1	1	1	1	1	1	2	2	2	1	4	2880	9
1	45	2	4	60	1	0	0	0	0	3	5	3	3	2	28	2	2	2	1	1	1	1	1	1	1	1	1	1	1	6	1700	9
1	54	3	1	50	1	0	0	0	0	3	3	4	4	3	26	4	1	4	4	2	1	2	2	2	1	2	2	2	1	2	725	9
1	52	1	5	50	1	0	0	0	0	3	1	2	4	2	28	4	2	2	3	1	1	1	1	1	1	1	1	1	1	4	1700	9
1	48	4	3	48	1	0	0	0	0	3	2	2	3	2	27	4	2	2	3	2	1	1	1	1	1	4	2	3	1	3	500	9
1	51	1	4	45	1	0	0	0	0	1	1	1	1	3	28	2	2	2	3	1	1	1	1	1	1	2	2	2	1	2	1220	9
1	61	3	1	40	1	0	0	0	0	1	1	3	2	2	28	4	2	2	3	2	1	2	2	2	1	2	2	2	1	3	800	9
1	52	1	5	50	1	0	0	0	0	5	1	1	1	2	26	4	4	2	2	2	3	2	2	1	2	2	2	2	1	4	1850	9
2	39	3	1	35	1	0	0	0	0	1	1	1	1	2	30	2	2	2	2	1	3	3	3	3	4	4	4	4	4	1	320	9
1	46	1	4	45	1	0	0	0	0	1	1	2	1	2	28	2	2	2	1	1	1	1	1	1	1	2	2	2	1	3	1200	9
1	49	2	5	40	1	0	0	0	0	2	1	1	2	2	28	2	2	2	2	2	2	3	4	3	2	2	2	2	1	4	1000	9
1	42	4	5	60	1	0	0	0	0	2	1	3	2	1	28	1	2	2	1	1	2	1	1	1	1	1	2	2	1	4	750	6
1	58	3	5	56	1	0	0	0	0	5	5	4	4	2	28	1	4	1	2	1	1	1	1	1	1	3	2	2	1	4	900	9
2	38	3	1	40	1	0	0	0	0	1	1	6	2	2	24	2	2	2	2	4	2	1	2	2	2	2	3	2	1	4	750	9
1	53	1	6	60	2	0	0	0	0	3	3	4	1	3	28	1	1	2	4	3	2	3	4	2	2	2	3	3	2	1	1200	9
1	52	2	4	60	1	0	0	0	0	5	5	2	1	2	27	1	2	2	5	2	2	2	2	2	2	3	3	3	4	1	450	4
1	37	5	1	50	1	0	0	0	0	5	5	1	1	2	32	1	1	2	1	4	3	5	5	4	4	3	4	3	4	5	1200	4
1	51	2	1	50	1	0	0	0	0	1	1	2	1	2	28	2	2	2	2	1	1	1	1	1	1	2	2	2	1	3	850	6
1	57	1	4	50	1	0	0	0	0	1	1	6	2	2	26	2	2	2	1	1	1	1	1	1	1	2	2	2	1	2	1200	9
1	54	1	5	48	1	0	0	0	0	5	5	3	2	1	32	2	2	2	2	1	1	1	1	1	1	2	1	1	1	5	930	9
1	59	4	1	40	1	0	0	0	0	3	1	3	2	3	25	2	1	2	3	2	1	2	1	1	1	3	2	2	4	2	600	6
1	52	3	3	60	1	0	0	0	0	1	1	1	3	1	32	1	2	4	3	1	1	1	2	1	2	2	2	2	1	4	750	9
1	48	1	2	50	1	0	0	0	0	5	5	2	1	2	32	4	4	4	3	1	1	1	1	1	1	1	1	1	1	4	700	9
1	52	1	5	50	1	0	0	0	0	5	2	1	1	2	28	2	2	2	3	1	1	1	1	1	1	3	3	3	1	3	800	9
1	59	1	7	45	1	0	1	0	0	5	5	1	1	2	22	1	1	2	3	2	1	2	2	2	1	2	2	2	1	4	1000	9
1	46	1	5	60	1	0	0	0	0	5	5	2	2	1	28	2	2	2	2	4	4	5	4	4	5	3	4	3	1	2	670	9
1	50	6	3	50	7	0	0	0	0	3	1	5	2	2	27	2	2	2	3	2	1	2	2	2	2	4	3	4	1	4	1000	9
1	57	2	5	70	1	0	0	0	0	1	1	4	1	2	27	2	2	2	2	1	1	1	1	1	1	1	1	1	1	4	1000	9
1	58	6	4	50	4	0	0	0	0	1	1	6	2	1	30	1	2	2	2	3	3	3	3	4	3	2	2	2	1	2	1150	4
1	54	2	3	56	1	0	0	0	0	5	5	1	2	1	28	1	2	1	2	1	1	1	1	1	1	1	1	1	1	4	1200	9
1	48	3	2	45	1	0	1	0	0	4	5	2	3	2	30	1	2	2	3	1	1	1	1	1	1	2	1	1	4	3	650	13
1	55	9	1	70	4	0	1	0	0	5	5	7	1	3	30	4	4	4	1	5	5	5	5	5	5	4	4	4	1	2	450	4
1	59	3	1	40	1	0	1	0	0	1	1	1	1	2	28	2	2	2	1	2	1	1	1	1	2	3	2	3	2	1	400	9
1	53	11	1	97	1	0	0	0	0	3	3	1	2	1	0	1	2	2	2	3	3	4	3	4	3	3	3	3	1	5	500	4
1	57	1	5	40	1	0	0	0	0	3	5	1	1	2	23	4	1	2	3	1	1	1	1	1	1	3	3	3	1	3	1450	9
1	50	6	4	50	7	0	0	0	0	1	1	4	3	2	20	1	2	2	3	2	1	2	1	1	1	1	2	2	2	4	1000	9
1	55	8	1	60	1	0	1	0	0	5	2	4	1	3	29	1	1	2	3	3	3	2	4	4	4	3	3	3	1	4	650	4
1	64	3	1	19	1	0	0	0	0	3	1	3	1	1	27	1	1	1	3	1	1	1	1	1	1	2	1	1	1	2	400	9
1	50	1	4	50	2	0	0	0	0	5	2	4	4	2	27	2	2	2	1	2	2	2	2	2	2	1	1	2	1	5	1000	13
1	55	1	5	50	1	0	0	0	0	3	5	7	4	2	30	1	2	1	4	2	1	1	1	1	1	2	2	2	1	1	2000	9
1	60	1	6	50	1	0	0	0	0	1	1	5	1	1	28	4	2	2	2	1	1	1	1	1	1	2	2	2	1	3	1500	15
2	41	3	3	38	1	0	0	0	0	1	1	6	3	1	32	4	4	2	2	1	1	1	1	1	1	2	2	2	1	4	1100	9
1	51	3	4	40	1	0	0	0	0	3	2	6	2	2	28	4	2	2	2	1	1	1	1	1	1	3	1	1	1	2	600	9
1	44	2	1	40	1	0	0	0	0	5	5	2	1	3	31	2	1	2	1	1	1	1	1	1	1	1	1	1	1	4	1200	8
1	49	1	4	60	1	0	0	0	0	3	3	4	1	1	29	4	2	2	3	2	5	3	1	1	1	3	2	3	1	4	760	9
1	59	4	5	40	1	0	0	0	0	3	1	3	1	2	28	4	2	2	1	1	1	1	1	1	1	2	1	1	1	2	400	9
2	28	2	1	50	1	0	0	0	0	3	3	2	1	1	30	2	2	2	3	3	3	3	3	3	3	2	2	2	1	2	800	9
1	56	3	4	40	1	0	0	0	0	5	5	4	2	1	24	2	2	2	1	1	1	2	2	2	1	2	2	2	1	3	1100	9
1	57	12	1	40	1	0	0	0	0	1	1	3	2	1	28	2	2	2	2	2	1	1	1	1	1	2	1	1	1	2	800	11
1	49	1	4	45	1	0	0	0	0	3	1	2	1	2	28	4	2	2	2	1	1	1	1	1	1	1	1	1	3	2	500	6
1	54	1	4	40	1	0	0	0	0	5	2	2	1	3	28	1	1	4	2	2	2	1	2	3	2	2	2	2	1	2	1000	9
2	56	8	1	40	1	0	0	0	0	1	1	7	1	2	30	4	2	2	2	5	4	3	5	3	1	4	2	2	2	1	250	4
1	40	3	1	50	4	0	0	0	0	1	1	4	3	2	29	2	2	2	2	2	1	2	2	2	2	2	2	2	1	6	2000	8
1	47	3	1	56	3	0	0	0	0	3	3	1	4	3	28	2	2	2	3	3	3	3	3	3	3	2	2	2	1	3	800	8
1	52	8	1	40	1	0	0	0	0	1	1	6	1	2	29	2	2	2	1	1	1	1	1	1	1	2	2	2	1	4	500	8
1	51	1	4	50	1	0	0	0	0	5	4	1	2	2	29	2	2	2	2	1	1	1	1	1	1	2	2	2	1	5	1000	9
1	37	5	1	40	1	0	0	0	0	1	1	6	1	2	26	2	2	2	2	1	1	2	2	1	1	2	2	2	4	2	500	13
1	31	2	1	50	1	0	0	0	0	1	1	3	2	3	28	1	2	1	2	3	2	2	2	2	2	2	2	2	1	2	900	13
1	62	2	1	56	1	0	0	0	0	1	1	6	2	2	28	2	2	2	2	1	1	1	1	1	1	1	1	1	1	3	600	9
1	64	3	1	1	1	0	0	0	1	3	3	1	2	1	32	2	2	2	3	5	5	5	5	5	2	4	3	2	1	2	700	9
1	58	12	1	40	1	0	0	0	0	5	5	1	3	1	28	2	2	2	1	1	1	1	1	1	1	1	1	1	1	3	850	9
1	51	3	3	49	1	0	0	0	0	4	4	1	1	2	24	2	2	2	2	3	1	1	1	1	1	1	1	1	1	2	1450	9
1	52	1	4	45	1	0	0	0	0	4	5	2	2	2	30	2	2	2	4	1	1	1	1	1	1	1	1	1	1	3	1200	9
1	52	1	4	60	1	0	0	0	0	1	1	2	2	2	20	2	2	2	1	1	1	1	1	1	1	1	1	1	1	4	600	13
1	63	1	5	40	1	0	0	1	0	1	1	5	2	3	28	2	1	1	1	1	1	1	4	4	4	4	4	4	1	2	350	9
1	36	2	1	40	1	0	0	0	0	1	1	4	2	2	28	2	2	2	1	2	1	1	2	2	3	2	2	2	1	3	460	9
1	46	3	4	45	1	0	0	0	0	5	3	7	1	2	28	2	2	2	3	1	1	1	1	1	1	1	1	1	1	6	850	9
1	50	4	1	45	1	0	0	0	0	1	1	1	1	2	26	2	2	2	5	5	1	1	1	1	1	2	1	1	1	1	925	9
2	42	3	1	50	1	0	0	0	0	1	1	3	2	2	28	2	2	2	3	3	1	2	2	1	1	2	2	2	1	4	1000	9
1	50	1	4	70	1	0	0	0	0	5	5	5	1	2	28	2	2	2	2	1	1	1	1	1	1	2	1	1	1	3	950	9
1	53	3	1	55	2	0	0	0	0	3	1	2	4	3	27	4	4	2	1	2	1	1	1	1	1	2	2	2	1	3	900	9
1	48	2	3	50	1	0	0	0	0	5	1	5	1	2	30	2	2	2	1	1	1	1	1	1	1	1	1	1	1	5	1200	9
2	48	3	1	35	1	0	0	0	0	1	1	6	2	1	28	2	2	2	2	2	2	2	2	1	1	2	2	2	1	4	1000	9
1	42	3	3	50	1	0	0	0	0	1	1	1	2	3	28	2	2	2	3	4	2	4	4	4	4	3	3	3	4	1	830	9
1	46	2	1	55	1	0	0	0	0	1	1	5	4	3	26	4	2	2	2	1	1	1	1	2	1	3	2	3	4	1	650	16
1	58	1	5	44	1	0	0	0	0	3	1	1	2	3	26	1	1	1	3	1	1	1	1	1	1	1	1	1	1	2	1250	9
1	52	2	2	40	3	0	0	0	0	5	1	1	1	2	28	2	2	2	2	3	3	3	3	3	2	2	2	2	3	3	600	9
2	30	3	1	40	1	0	0	0	0	1	1	5	1	1	32	2	2	2	1	1	1	1	1	1	1	1	1	1	4	1	500	9
1	60	1	4	45	1	0	0	0	0	5	2	6	3	1	28	1	2	2	2	2	3	2	2	2	3	3	3	3	1	4	1300	9
1	29	2	1	45	1	0	0	0	0	1	1	6	2	2	26	2	2	2	3	1	1	1	1	1	1	1	1	1	4	1	560	13
1	50	2	1	55	1	0	0	0	0	4	3	2	2	2	12	4	2	2	2	3	2	2	2	2	2	3	3	3	4	1	500	4
1	61	1	5	50	1	0	0	0	0	1	1	5	1	1	27	2	2	2	1	1	1	1	1	1	1	1	1	1	2	3	700	9
1	52	2	3	72	1	0	0	0	0	5	5	1	2	1	26	2	2	1	3	4	2	2	2	2	2	3	3	3	1	4	870	6
1	51	3	3	40	1	0	0	0	0	1	1	2	3	1	32	2	2	2	2	1	1	1	1	1	1	2	2	2	1	3	1000	9
1	60	1	5	40	1	0	0	0	0	1	1	1	2	1	24	2	2	2	2	1	1	1	1	1	1	1	1	1	1	2	1000	13
1	44	1	4	40	1	0	0	0	0	1	1	3	1	2	31	1	2	2	2	1	1	1	1	1	1	1	1	1	1	2	780	9
1	37	4	3	50	1	0	0	0	0	1	1	4	2	3	26	1	1	1	4	4	3	4	4	5	4	3	3	3	1	2	750	9
1	52	2	4	60	2	0	1	0	0	4	4	4	2	2	26	1	1	2	3	2	2	3	3	2	2	3	1	2	1	4	1000	13
2	31	3	1	52	1	0	0	0	0	5	2	5	1	3	30	4	2	4	3	3	4	1	4	4	5	4	4	4	2	1	300	10
1	51	1	5	65	1	0	0	0	0	3	1	3	2	2	26	2	2	2	3	2	1	1	1	1	1	1	1	1	1	2	700	9
1	63	1	5	41	1	0	0	0	0	3	5	4	2	2	30	2	2	2	1	1	1	1	1	2	1	2	1	1	1	2	1800	9
1	47	1	5	97	7	0	1	0	0	5	5	5	2	4	28	1	1	2	3	3	1	3	3	3	3	3	3	3	2	1	1000	11
1	31	3	1	60	2	0	0	0	0	1	1	5	2	4	28	1	2	2	5	4	4	4	4	4	5	3	3	3	4	1	380	14
1	61	1	4	45	1	0	0	0	0	3	5	1	1	2	10	4	1	2	2	2	3	2	2	3	3	3	3	3	2	1	400	9
1	58	9	1	50	1	0	0	0	0	3	1	2	3	2	20	4	2	2	3	1	1	1	2	2	1	3	2	2	1	3	400	8
2	59	1	4	70	1	0	0	0	0	1	1	2	2	2	29	4	2	2	2	1	1	1	1	1	1	3	1	1	1	4	2000	9
1	55	2	1	34	5	0	1	1	0	5	5	5	1	2	30	1	1	2	5	2	4	3	4	4	5	3	4	4	2	1	380	5
1	54	1	4	45	1	0	1	0	0	1	1	7	1	2	28	4	4	4	5	2	1	1	1	1	1	3	2	2	1	2	500	9
2	29	3	1	40	1	0	0	0	0	2	2	7	1	2	30	2	2	2	3	1	2	2	2	2	2	4	4	4	4	2	800	10
2	30	5	1	46	1	0	0	0	0	1	1	5	2	2	29	1	2	4	3	3	2	2	2	1	1	3	3	3	4	1	420	8
1	64	2	3	45	1	0	1	0	0	5	5	6	2	3	25	2	1	2	3	1	2	1	1	2	1	3	3	3	1	2	800	9
1	48	1	4	50	2	0	0	0	0	5	5	2	2	3	32	2	2	2	3	2	1	1	2	2	1	1	1	1	1	4	550	9
2	36	3	2	45	1	0	0	0	0	4	3	2	2	2	28	1	2	2	3	4	4	4	5	4	3	3	4	3	1	4	10000	9
1	57	3	1	24	1	0	0	0	0	3	3	1	4	2	30	1	2	2	1	1	1	1	1	1	1	3	2	1	1	3	540	9
1	43	1	3	45	1	0	0	0	0	3	5	5	2	1	24	2	1	2	2	1	1	1	1	1	1	2	3	3	1	5	800	9
2	51	12	1	56	5	0	0	0	0	3	5	2	4	1	28	1	1	2	5	3	1	2	1	1	1	1	1	1	1	2	1300	6
1	54	3	2	40	1	0	0	0	0	3	5	4	2	1	31	2	2	2	2	2	1	2	2	2	1	2	2	2	1	2	720	9
1	54	1	5	45	1	0	0	0	0	5	5	6	1	2	28	1	2	2	3	2	2	2	2	2	2	2	3	3	1	1	1400	11
1	40	1	4	56	1	0	0	0	0	5	5	3	4	2	32	2	2	2	2	3	3	4	3	4	3	2	3	2	2	1	1500	9
1	51	12	1	40	1	1	0	0	0	5	5	7	2	3	25	2	2	3	1	1	1	1	1	1	1	1	1	1	1	2	1200	4
2	38	3	1	30	1	0	0	0	0	1	1	6	2	2	24	2	2	2	1	3	2	2	2	2	2	2	3	3	2	3	950	9
2	31	3	1	56	1	0	0	0	0	4	4	2	2	1	30	2	2	2	1	3	3	3	3	3	3	2	1	3	1	2	2000	9
1	60	12	6	48	1	0	0	0	0	3	1	2	2	3	28	1	2	2	4	2	1	1	1	1	1	1	1	1	2	1	250	10
1	47	1	4	40	1	0	0	0	0	1	1	1	2	2	27	1	2	2	2	4	4	3	3	3	2	2	2	3	1	4	1300	9
1	29	1	3	50	3	0	0	0	0	1	1	2	3	3	32	4	4	4	5	2	3	3	2	2	3	2	2	3	4	1	350	11
1	43	2	4	92	5	0	0	0	0	5	5	7	1	1	25	2	2	2	2	1	1	1	2	2	1	1	2	1	2	1	1800	15
1	49	1	5	55	1	0	0	0	0	5	4	1	4	1	26	4	2	2	2	5	1	1	1	2	3	3	2	1	1	7	1000	6
1	50	2	2	48	8	0	0	0	0	3	3	7	2	1	4	4	4	4	5	2	2	3	3	3	3	1	2	2	1	4	300	4
1	37	1	3	45	3	0	0	0	0	2	1	2	1	2	28	1	1	2	4	3	1	3	3	2	3	3	3	3	1	2	750	9
2	27	12	1	40	1	0	0	0	0	1	1	7	2	2	28	2	2	2	1	3	4	3	4	3	4	2	3	2	4	4	600	9
1	50	1	5	50	1	0	0	0	0	5	2	2	4	2	26	2	1	2	2	2	1	1	1	1	1	1	2	1	1	4	1200	9
2	61	3	1	58	1	0	0	0	0	1	1	7	3	1	29	2	2	2	1	1	2	1	2	1	1	2	2	2	4	1	450	9
1	48	3	3	43	1	0	0	0	0	3	1	3	1	3	24	2	2	2	1	1	1	1	1	1	1	2	1	1	1	3	650	9
1	53	12	4	48	3	0	0	0	0	3	1	6	4	2	30	2	2	2	2	1	1	1	1	1	1	2	3	3	1	3	600	9
1	58	10	1	48	1	0	0	0	0	1	1	4	3	2	27	2	1	2	3	2	3	4	3	3	3	3	2	3	1	2	650	4
2	26	2	1	97	3	0	0	0	0	1	1	1	2	3	28	4	4	4	1	1	1	1	1	1	1	1	1	1	4	4	1500	9
1	47	4	4	80	1	0	0	0	0	1	1	1	1	2	24	1	2	2	1	1	2	3	2	3	2	2	3	3	1	4	1600	9
1	49	2	3	70	1	0	0	0	0	5	2	6	1	2	30	2	2	2	2	3	3	3	3	3	3	2	3	3	1	3	480	9
1	30	5	1	40	1	0	0	0	0	1	1	5	1	3	28	1	2	2	1	2	2	2	3	2	2	2	2	2	1	1	600	9
2	35	3	3	40	1	0	0	0	0	1	1	7	1	2	32	2	2	2	2	1	1	1	1	1	1	1	1	1	1	3	1200	9
1	55	2	1	40	5	0	0	0	0	5	5	1	1	3	20	4	2	2	3	3	4	4	4	4	3	3	3	3	1	4	700	4
1	44	9	1	80	4	0	0	0	0	3	1	6	4	3	28	4	2	2	2	1	2	2	2	2	1	4	2	2	4	1	200	9
1	42	1	4	75	1	0	0	0	0	3	5	5	4	2	31	2	2	2	2	3	2	3	3	3	3	2	3	2	1	5	750	13
1	58	5	1	50	2	0	0	0	0	5	5	1	1	2	25	4	4	4	3	3	3	3	3	2	3	2	3	2	1	2	250	4
1	57	12	1	50	8	0	0	0	0	3	3	3	4	1	27	2	2	2	1	1	1	1	1	3	2	3	2	3	1	4	1000	9
1	49	4	1	48	1	0	0	0	0	3	1	5	2	2	29	4	1	4	2	3	2	3	2	2	2	2	2	2	1	3	800	4
2	43	3	1	40	1	0	0	0	0	1	1	6	4	1	28	1	2	2	3	3	2	2	2	2	1	2	3	3	1	2	700	6
1	45	2	1	56	1	0	0	0	0	3	3	1	1	3	32	2	2	2	2	3	3	3	3	2	3	2	2	2	1	4	1300	6
1	48	4	3	45	1	0	0	0	0	2	1	1	1	2	28	4	2	2	2	1	1	1	1	1	1	2	2	2	1	4	650	6
2	48	3	2	65	1	0	0	0	0	1	1	6	2	2	29	2	2	2	3	4	4	4	4	4	4	3	3	4	2	2	350	8
1	62	4	4	43	1	0	0	0	0	3	1	2	3	1	26	2	2	2	2	1	1	1	1	1	1	1	2	1	1	3	950	9
1	35	2	1	58	5	0	0	0	0	3	5	2	1	2	32	2	2	2	3	1	1	1	1	1	1	3	3	3	1	5	700	6
1	52	3	3	60	1	0	0	0	0	1	1	4	2	2	28	2	2	2	2	2	1	1	2	1	1	2	1	1	1	4	550	9
2	26	5	1	45	1	0	0	0	0	1	1	6	2	1	25	4	2	2	3	3	1	1	1	1	1	2	2	2	4	1	300	9
2	50	3	1	50	1	0	0	0	0	1	1	1	1	2	32	2	2	2	2	3	2	2	3	4	4	4	3	3	4	2	200	4
1	31	3	1	50	1	0	0	0	0	1	1	1	1	3	32	1	2	2	4	2	2	2	2	2	2	2	2	2	1	4	500	9
1	54	8	1	48	7	0	0	0	0	2	2	5	4	2	28	2	2	2	2	1	1	2	2	2	1	1	1	1	2	1	400	9
1	51	1	1	90	6	0	0	0	0	5	5	3	1	1	28	1	2	2	3	1	1	1	1	1	1	1	1	1	1	4	650	6
1	26	2	1	48	1	0	0	0	0	1	1	6	1	2	24	4	4	4	2	2	2	2	2	2	2	2	2	3	4	3	100000	11
1	47	1	6	45	1	0	0	0	0	3	1	2	1	2	29	2	2	2	3	1	1	1	1	1	1	1	1	1	1	4	1600	9
2	43	2	5	45	1	0	0	0	0	1	1	5	1	2	30	2	2	2	1	1	1	1	1	1	1	2	2	2	1	5	800	9
1	53	9	1	60	1	0	0	0	0	5	5	2	1	3	20	2	2	2	1	1	2	3	1	3	2	4	3	3	4	1	420	2
1	53	1	4	80	1	0	0	0	0	5	2	1	3	2	28	4	2	2	2	1	1	1	1	1	1	1	1	1	1	3	1450	9
1	49	2	3	40	1	0	0	0	0	1	1	7	1	2	28	2	2	2	2	1	1	1	1	1	1	2	2	2	4	1	700	15
1	48	2	1	55	1	0	1	0	0	5	2	5	1	1	22	1	1	4	2	1	2	2	2	1	2	3	3	3	1	3	750	4
1	27	3	1	97	2	0	0	0	0	1	1	4	3	2	25	2	1	2	3	3	2	1	2	2	2	2	2	1	4	3	1500	9
1	60	4	5	50	2	0	0	0	0	5	5	1	2	3	30	2	2	2	2	1	1	2	1	2	1	1	1	1	1	3	2000	9
1	45	4	3	97	1	0	0	0	0	5	1	6	1	2	28	2	2	2	2	1	1	1	1	1	1	2	2	3	2	1	599	9
2	39	2	1	24	1	0	0	0	0	1	1	6	1	2	28	1	2	2	3	3	3	2	3	4	3	3	3	2	1	6	1200	9
2	46	2	1	40	7	0	0	0	0	5	5	5	3	2	28	2	2	2	2	1	1	1	2	3	3	2	2	2	1	5	1700	6
1	47	1	5	42	1	0	0	0	0	3	1	3	1	1	28	2	2	2	1	2	1	1	1	1	1	2	2	2	1	5	900	9
2	43	2	1	40	1	0	0	0	0	5	5	5	1	3	28	2	2	2	1	2	2	2	2	2	2	3	3	3	4	1	300	6
1	31	1	3	40	6	0	0	0	0	2	2	3	2	3	29	1	2	1	4	3	2	1	3	2	2	2	1	2	1	3	708	11
1	46	12	4	40	1	0	0	0	0	2	2	1	2	1	28	2	2	2	1	1	1	1	1	1	1	2	1	1	1	4	1400	13
1	54	3	1	67	1	0	0	0	0	3	3	3	1	3	22	2	2	2	1	2	2	2	2	2	3	3	3	3	1	4	1100	6
2	38	3	1	60	1	1	1	0	0	1	1	7	2	2	28	1	1	4	3	1	1	2	2	2	1	3	3	3	1	3	860	9
1	25	2	2	97	2	0	0	0	0	1	1	5	1	3	29	4	4	4	3	1	2	3	3	2	3	1	2	2	4	3	1500	11
1	43	1	4	40	1	0	0	0	0	1	1	1	1	3	32	4	2	2	2	3	2	2	3	3	3	2	3	2	5	3	1600	15
1	50	1	3	70	1	0	0	0	0	1	1	4	2	1	28	2	2	2	3	1	1	1	1	1	1	2	2	2	1	1	1200	9
1	50	1	4	50	5	0	0	0	0	5	5	5	1	3	31	1	2	2	3	1	1	2	2	3	2	3	3	3	4	2	950	4
1	53	1	5	50	1	0	0	0	0	3	3	3	1	2	26	4	1	2	3	2	1	2	1	1	1	2	2	2	1	4	900	9
1	51	1	1	97	1	0	0	0	0	5	2	3	3	3	20	1	1	4	4	5	5	4	4	2	5	3	3	2	1	2	500	9
1	44	11	1	97	6	0	0	0	0	5	5	1	1	3	32	4	2	2	3	1	1	2	2	1	1	2	3	3	1	3	500	4
1	57	3	1	50	2	0	1	0	0	3	3	6	1	3	6	1	1	1	3	2	1	1	2	1	2	3	3	3	2	1	480	9
1	53	2	5	60	1	0	0	0	0	5	4	5	1	2	28	4	1	2	3	2	2	4	4	4	1	3	2	3	1	3	700	4
2	29	2	1	32	4	0	0	0	0	1	1	6	1	1	28	2	2	2	2	1	1	1	1	1	1	2	2	2	1	2	1200	6
2	36	3	1	40	1	0	0	0	0	1	1	5	3	2	28	2	2	2	2	2	1	2	2	2	2	2	2	2	1	4	700	9
1	60	3	1	35	1	0	0	0	0	5	5	1	2	3	27	2	2	2	2	2	1	1	2	1	1	2	2	2	1	3	900	9
1	51	2	1	60	1	0	0	0	0	3	2	2	1	3	25	4	4	1	3	1	1	1	1	1	1	3	3	3	1	5	1500	6
1	63	2	1	50	2	0	0	0	0	3	1	2	4	3	25	1	1	1	4	2	4	4	2	3	2	2	2	2	6	1	200	4
1	52	2	1	28	1	0	0	0	0	3	1	2	2	2	26	4	4	4	3	3	2	2	2	2	2	2	2	2	1	4	900	9
1	53	4	1	45	1	0	0	0	0	3	1	1	1	3	31	2	1	2	2	3	3	3	3	3	3	2	2	2	1	3	800	9
1	44	3	3	40	1	0	0	0	0	2	1	4	1	2	32	2	2	2	1	1	1	1	2	1	1	1	1	1	1	4	1150	10
1	36	4	3	45	1	0	0	0	0	1	1	6	1	2	31	4	2	2	2	1	1	2	1	1	1	3	2	1	1	4	600	9
1	58	1	5	50	5	1	0	0	0	5	5	1	2	2	28	1	2	2	4	3	2	3	4	5	2	3	2	2	1	2	1000	9
2	47	5	1	40	1	0	0	0	0	1	1	6	2	2	24	1	2	2	3	2	1	2	1	2	1	3	2	2	1	5	700	8
1	28	9	1	40	3	0	0	0	0	1	1	6	1	2	32	4	4	4	2	3	3	3	3	3	3	3	3	3	4	3	700	6
1	51	2	3	50	1	1	0	0	0	3	3	4	1	3	25	2	2	2	2	2	2	3	2	3	1	2	2	2	1	3	800	9
1	39	9	1	97	2	0	0	0	0	5	2	7	1	2	16	4	4	4	4	1	1	1	1	1	1	3	3	3	1	5	700	2
2	56	1	4	56	1	0	0	0	0	1	1	7	3	3	22	1	1	2	2	3	3	3	3	3	3	3	3	2	2	1	208	9
2	32	2	1	32	1	0	0	0	0	1	1	5	2	2	25	2	2	2	3	2	1	1	2	2	2	2	2	1	2	2	700	9
2	48	2	1	60	1	0	0	0	0	5	2	6	2	2	26	2	2	2	1	3	1	2	2	2	4	2	2	2	2	3	700	8
2	45	3	1	45	1	0	0	0	0	1	1	5	3	1	28	4	2	2	2	1	1	1	1	2	1	1	1	1	2	2	280	8
1	45	2	4	10	1	0	0	0	0	5	4	7	1	2	30	4	1	4	2	1	1	1	1	1	1	2	1	1	1	2	780	8
2	27	6	1	97	2	0	0	0	0	5	1	6	2	1	28	4	2	2	2	3	3	4	3	4	3	3	4	3	6	1	300	9
1	44	3	1	45	1	0	0	0	0	1	1	7	1	2	30	2	2	2	1	1	1	1	1	1	1	2	1	1	1	4	1350	9
2	37	3	1	40	1	0	0	0	0	1	1	4	3	1	30	2	2	2	1	2	1	1	1	1	1	3	3	2	4	3	400	9
2	34	4	1	30	1	0	0	0	0	5	5	4	2	2	27	1	2	4	3	1	1	1	3	3	1	2	2	2	1	3	1700	3
1	51	1	5	40	1	0	0	0	0	1	1	1	1	3	26	1	2	2	1	1	1	1	1	1	1	3	1	1	1	2	600	9
1	36	4	4	45	1	0	0	0	0	1	1	2	1	1	3	1	2	1	1	2	1	2	2	1	2	3	4	3	1	3	900	9
1	45	11	1	40	1	0	0	0	0	3	1	1	4	3	27	4	2	4	3	2	1	1	1	2	2	3	2	3	4	1	400	4
1	54	2	1	40	1	0	0	0	0	1	1	2	1	2	25	4	2	2	3	3	2	2	2	1	1	3	3	3	1	4	1400	4
1	49	1	5	50	1	0	0	0	0	2	1	5	3	1	28	2	2	2	2	1	1	1	1	1	1	1	1	1	1	7	1600	9
2	33	5	1	40	1	0	0	0	0	5	2	3	1	2	32	1	2	2	2	2	2	3	1	3	1	1	2	2	4	1	350	10
1	52	12	1	40	1	0	0	0	0	4	4	1	2	1	22	2	2	1	1	2	1	1	2	1	1	3	2	2	1	4	458	4
1	45	3	3	40	1	0	0	0	0	1	1	3	2	3	28	2	2	2	1	1	1	1	1	1	1	1	1	1	4	1	900	9
2	55	1	4	45	1	0	0	0	0	3	1	1	3	1	28	2	2	2	3	2	1	2	1	1	1	2	1	1	1	2	1900	8
1	55	1	6	45	1	0	0	0	0	1	1	3	1	2	28	1	2	2	3	1	1	2	2	1	1	1	1	1	1	4	2600	4
2	64	2	1	40	1	0	0	0	0	1	1	4	4	1	28	2	2	2	2	2	1	1	1	1	1	3	2	2	1	3	950	8
1	60	8	3	49	1	0	0	0	0	3	1	7	3	2	25	2	2	2	3	1	1	1	1	1	1	1	1	1	1	7	1250	4
2	29	2	1	56	1	0	0	0	0	1	1	5	1	2	27	1	2	2	2	3	3	2	2	3	3	2	2	2	1	2	800	6
2	42	3	1	40	1	0	0	0	0	1	1	3	1	2	25	4	2	2	2	1	1	1	1	1	1	1	1	1	1	3	800	9
1	37	9	3	50	1	0	0	0	0	1	1	2	3	3	28	2	2	2	2	1	1	1	2	1	1	2	1	1	4	1	400	9
1	32	1	4	40	4	0	0	0	0	4	4	4	3	3	25	3	2	1	1	2	2	4	3	3	3	2	2	3	1	4	1000	9
1	55	1	5	50	1	0	0	0	0	3	1	1	1	1	28	2	2	2	1	2	1	2	3	2	1	3	2	2	1	4	900	9
1	64	1	5	50	1	0	0	0	0	3	1	7	2	3	26	2	1	1	3	1	1	1	1	1	1	3	2	2	2	1	300	9
1	38	9	1	60	1	0	0	0	0	1	1	7	1	3	28	1	1	4	5	3	3	3	3	3	3	3	3	3	1	4	500	6
1	58	1	5	40	1	0	1	0	0	3	1	1	1	2	27	4	2	2	2	1	1	1	1	1	1	2	2	2	1	2	850	6
1	47	1	4	40	1	0	0	0	0	5	1	7	1	2	27	2	2	2	1	1	1	1	1	1	1	1	1	1	1	2	700	9
2	46	3	1	55	1	0	0	0	0	1	1	3	2	2	30	1	2	2	2	2	2	2	2	2	2	3	3	3	4	1	500	9
1	61	3	1	45	1	0	0	0	0	1	1	5	2	1	28	2	2	2	2	1	1	1	1	1	1	1	1	1	4	1	500	9
2	53	3	1	40	1	0	0	0	0	1	1	2	2	2	25	2	2	2	3	1	1	1	1	2	1	3	1	1	1	3	1400	8
2	62	3	1	35	1	0	0	0	0	1	1	3	2	2	25	2	2	2	3	3	2	1	2	1	2	3	1	2	4	1	320	6
1	63	2	1	48	1	0	0	0	0	5	1	7	3	2	22	1	1	2	3	3	2	3	3	2	2	3	2	3	1	2	630	6
2	45	3	3	35	1	0	0	0	0	2	2	1	2	1	28	1	2	2	2	3	1	2	2	1	1	1	1	1	1	4	1400	11
1	47	1	5	40	1	0	0	0	0	5	5	1	1	2	27	4	2	2	2	1	1	2	2	2	1	2	2	2	2	1	740	4
1	50	2	4	50	1	0	0	0	0	5	5	2	1	3	0	2	2	2	2	2	2	2	2	2	1	2	2	2	1	3	600	13
1	59	9	1	45	6	0	0	0	0	5	5	1	1	3	25	4	2	2	3	1	1	2	1	1	1	2	1	1	4	1	325	4
1	47	1	4	50	5	0	0	0	0	5	5	1	3	2	26	1	1	2	2	2	1	2	2	2	1	1	1	1	1	5	800	9
1	44	2	1	40	1	0	0	0	0	3	3	7	4	2	30	4	2	2	2	1	1	1	1	1	1	2	1	1	1	2	560	13
1	48	3	4	40	1	0	0	0	0	5	5	1	1	2	28	1	2	2	3	2	3	1	1	1	1	3	3	3	1	3	700	9
1	57	1	6	72	1	0	0	0	0	3	1	1	2	2	17	1	1	1	3	2	3	2	2	2	2	3	3	2	1	2	1000	9
1	60	2	1	40	1	0	0	0	0	1	1	2	4	2	28	2	2	2	1	1	1	1	1	1	1	3	2	2	1	1	600	9
2	29	3	1	35	1	0	0	0	0	1	1	3	2	2	26	2	2	2	3	2	3	2	3	1	1	3	1	1	4	2	1000	5
1	44	3	1	56	1	0	0	0	0	3	1	2	3	1	32	1	2	2	2	2	1	1	1	1	1	2	2	2	1	1	650	9
2	40	3	5	60	1	0	0	0	0	1	1	1	2	1	28	1	2	2	4	1	1	1	1	1	1	1	1	1	1	12	5000	9
2	22	3	1	70	1	0	0	0	0	1	1	2	1	1	28	2	2	2	1	1	1	1	1	1	1	2	2	1	4	3	1200	4
2	39	3	1	60	1	0	0	0	0	1	1	6	3	1	28	2	2	2	3	1	1	1	2	1	1	1	1	1	1	6	800	9
1	49	1	4	50	1	0	0	0	0	1	1	3	2	2	28	2	2	2	2	1	1	2	1	1	1	1	1	1	1	4	2000	9
1	61	1	6	40	5	0	0	0	0	5	5	2	3	2	26	2	2	2	2	2	1	1	1	1	1	1	1	1	1	2	1100	9
1	54	9	1	60	3	0	0	0	0	5	2	1	2	4	24	1	1	1	3	2	1	1	1	1	1	3	3	3	4	1	420	6
2	46	3	1	40	1	0	0	0	0	1	1	3	2	2	24	2	2	2	1	1	1	1	1	1	1	1	1	1	4	1	850	8
2	30	4	1	45	1	0	0	0	0	1	1	4	4	2	29	2	2	2	2	1	1	1	1	1	1	1	1	1	1	2	1000	9
1	60	3	4	42	1	0	0	0	0	5	2	4	2	1	20	2	1	2	3	3	2	2	2	3	1	2	1	2	2	1	700	9
1	62	1	6	35	1	0	0	0	0	2	1	2	3	2	24	2	2	2	2	1	1	1	1	1	1	2	2	2	1	2	11300	9
1	55	2	7	40	1	0	1	0	0	1	1	1	2	1	26	2	2	2	2	2	1	2	2	2	1	2	2	3	1	3	1200	16
1	61	3	1	37	1	0	0	0	0	1	1	1	2	1	32	2	2	2	2	1	1	1	1	1	2	3	3	3	1	2	600	9
1	60	2	1	55	1	0	0	0	0	1	1	7	4	2	31	2	2	2	1	1	1	1	2	1	1	3	2	2	2	1	790	15
1	61	3	1	42	8	0	0	0	0	3	2	1	2	1	25	2	2	2	1	2	1	2	1	2	1	3	2	2	1	2	575	9
1	55	1	5	55	4	0	0	0	0	3	3	4	2	2	28	2	2	2	1	1	1	2	1	1	1	2	1	2	1	6	900	9
1	46	2	1	50	1	0	0	0	0	2	1	7	2	2	32	2	2	2	1	1	1	1	1	1	1	1	1	2	1	4	800	16
1	64	1	5	45	1	0	0	0	0	3	1	4	2	2	29	2	2	2	1	1	1	1	1	1	1	1	1	1	1	2	920	9
1	60	1	4	40	1	0	0	0	0	5	2	1	1	2	0	2	1	1	2	2	2	2	1	2	1	2	1	2	1	2	1300	9
1	35	3	3	35	3	0	0	0	0	1	1	4	3	2	29	2	2	2	3	1	1	1	1	1	1	2	1	1	1	3	620	9
1	56	3	5	45	1	0	0	0	0	1	1	1	2	3	23	1	4	1	1	2	1	1	1	1	1	2	2	2	1	4	1300	9
2	24	5	1	40	1	0	0	0	0	5	5	2	2	2	28	1	2	1	3	3	3	4	4	4	4	1	2	2	1	1	300	4
1	54	1	5	48	1	0	0	0	0	5	4	1	1	1	31	4	1	4	4	5	3	4	4	4	3	4	3	3	4	1	740	9
2	49	3	1	40	1	0	0	0	0	1	1	1	1	1	28	2	2	2	2	1	1	1	1	1	1	1	1	1	1	4	1000	9
1	45	2	1	45	1	0	0	0	0	1	1	4	1	3	32	4	2	2	1	1	2	2	3	2	3	4	4	4	4	1	530	9
1	57	1	5	56	1	0	0	0	0	1	1	4	3	2	26	2	2	2	1	1	1	1	1	1	1	1	1	1	1	3	1200	13
1	63	6	2	48	3	0	0	0	0	3	1	4	1	2	28	2	2	2	3	1	1	1	1	1	1	1	1	1	1	3	550	9
2	38	3	1	31	1	0	0	0	0	1	1	4	2	1	28	2	2	2	2	1	1	1	2	2	1	3	1	2	1	4	1200	9
1	52	1	5	70	1	0	0	0	0	5	2	1	1	2	27	4	2	2	3	1	1	1	1	1	1	3	2	2	1	5	1500	6
1	46	1	4	80	1	0	0	0	0	3	5	1	2	2	25	4	4	4	1	1	1	1	1	1	1	2	2	2	2	2	500	4
1	44	3	1	45	1	0	0	0	0	2	1	2	1	3	26	1	4	2	3	3	2	2	2	4	3	2	3	3	4	1	700	9
2	56	2	2	45	1	0	0	0	0	1	1	1	2	1	32	1	2	2	4	1	1	1	1	1	1	2	2	2	1	4	2000	9
1	62	1	5	40	1	0	0	0	0	1	1	5	1	1	28	4	2	4	1	1	1	1	1	1	1	1	1	1	1	2	1200	9
2	27	2	1	40	1	0	0	0	0	1	1	6	1	1	32	1	2	2	4	3	1	2	1	1	1	1	3	1	1	2	700	9
1	30	2	3	45	1	0	0	0	0	1	1	2	1	2	28	2	2	2	3	2	1	1	1	1	1	1	2	2	1	3	600	9
1	58	12	1	40	1	0	0	0	0	5	4	1	4	3	10	1	1	1	2	2	4	4	4	3	3	3	3	3	1	4	700	9
1	62	1	5	40	1	0	1	0	0	3	2	3	3	1	29	2	2	2	3	1	1	1	1	1	1	1	1	1	1	2	1460	9
2	47	3	1	40	1	0	0	0	0	1	1	7	1	2	28	2	2	2	3	1	1	1	1	1	1	2	2	2	2	5	600	6
2	53	3	3	40	1	0	0	0	0	1	1	7	1	1	28	2	2	2	1	3	3	3	3	3	3	2	2	2	1	9	1000	9
2	45	3	1	60	1	0	0	0	0	1	1	7	1	2	28	4	4	4	1	1	1	1	1	1	1	4	4	4	4	1	400	8
1	56	3	1	60	1	0	0	0	0	1	1	5	2	2	32	2	2	2	3	1	1	1	3	3	2	3	3	3	4	1	400	9
1	50	3	4	70	1	0	0	0	0	1	1	6	1	1	30	1	1	1	3	1	2	2	2	2	3	3	3	3	4	2	800	9
1	30	10	1	45	2	0	0	0	0	5	5	1	3	1	31	2	2	2	1	3	3	3	2	4	3	3	3	3	4	3	12000	4
1	41	2	3	56	1	0	0	0	0	2	2	2	1	3	30	3	3	3	3	2	3	2	3	2	3	2	3	2	1	5	1000	6
2	39	2	1	40	1	0	0	0	0	3	1	3	2	2	32	2	2	2	2	2	4	3	2	2	2	3	2	2	1	3	1400	9
1	51	2	4	80	3	0	0	0	0	5	4	5	1	2	27	1	1	2	2	2	2	2	2	1	2	4	3	3	1	2	550	9
1	44	1	4	40	1	0	0	0	0	5	1	2	3	2	28	4	2	2	1	1	1	1	1	1	1	3	1	1	1	4	1000	13
2	36	3	1	42	1	0	0	0	0	1	1	7	1	2	31	4	4	2	3	4	3	3	4	3	3	4	3	4	4	1	470	6
1	60	3	5	56	1	0	0	0	0	1	1	4	1	1	26	2	2	2	2	1	1	1	1	1	1	1	1	1	1	2	1500	9
1	42	2	5	55	4	0	0	0	0	5	5	1	2	1	25	2	2	2	1	1	1	1	1	1	1	2	2	2	4	1	500	8
1	47	1	5	50	1	0	0	0	0	5	5	3	2	2	28	1	1	2	3	1	1	1	1	1	1	1	1	1	1	3	1280	13
2	54	3	2	45	2	0	0	0	0	2	2	3	2	1	26	1	2	2	2	2	1	2	2	2	2	3	3	2	4	4	2100	13
2	48	3	1	30	1	0	0	0	0	1	1	6	2	1	25	2	2	2	2	1	1	1	1	1	2	2	2	2	4	1	900	8
2	25	4	1	40	1	0	0	0	0	1	1	6	2	2	28	2	2	2	2	1	1	1	1	1	1	1	1	1	4	1	240	6
1	34	8	3	40	6	0	0	0	0	3	3	1	1	2	28	4	4	2	3	2	3	3	3	2	3	2	3	2	1	4	650	4
1	59	3	3	90	6	0	0	0	0	5	5	4	3	3	25	1	1	1	4	4	3	2	2	2	2	2	3	3	1	2	560	9
2	42	2	3	40	1	0	0	0	0	1	1	6	2	1	28	2	2	2	2	1	1	1	1	1	1	1	1	1	1	4	1900	9
1	35	3	1	50	3	0	0	0	0	1	1	4	3	2	28	2	2	2	1	2	3	3	4	3	3	2	2	3	1	2	550	9
1	40	5	3	50	4	0	0	0	0	1	1	7	1	2	32	1	2	1	4	3	3	3	3	3	3	1	1	1	1	4	700	9
1	51	2	6	32	1	0	0	0	0	3	1	6	4	1	28	4	2	2	3	2	1	2	2	2	1	1	1	1	1	3	1300	9
2	37	3	1	25	1	0	0	0	0	3	1	5	2	2	28	1	2	2	4	3	3	3	3	2	3	2	2	2	1	4	900	4
1	56	2	4	60	1	0	0	0	0	1	1	3	3	3	27	1	2	2	4	1	1	1	1	2	1	2	2	2	1	3	700	9
2	55	3	1	45	1	0	0	0	0	1	1	2	2	2	22	4	1	4	1	2	1	2	2	4	1	4	3	2	1	4	1200	4
2	51	4	1	40	1	0	0	0	0	4	4	6	1	2	24	4	4	4	3	3	5	4	4	3	4	3	3	3	1	2	380	4
2	55	1	4	50	1	0	0	0	0	1	1	2	2	1	28	1	2	2	1	4	3	3	3	4	3	2	3	3	1	4	1500	9
1	58	5	1	45	2	0	0	0	0	3	1	4	4	3	27	4	2	2	1	3	2	2	3	4	3	3	3	3	1	3	600	6
2	53	3	4	45	1	0	0	0	0	1	1	7	2	1	14	1	2	1	2	1	1	2	2	2	2	2	2	2	4	2	600	9
1	53	1	4	50	7	0	0	0	0	1	1	1	2	2	32	2	2	2	1	1	1	1	1	1	1	2	1	1	1	4	1400	13
2	37	2	1	55	1	0	0	0	0	1	1	5	2	1	31	1	2	2	2	2	4	3	3	4	5	2	2	2	1	4	1200	9
1	53	3	1	50	1	0	0	0	0	3	3	4	1	2	25	2	2	2	2	1	1	1	1	1	1	3	2	2	1	4	690	6
1	57	1	5	60	1	0	0	0	0	1	1	7	2	2	10	4	2	1	3	1	1	1	1	1	1	4	1	1	1	2	800	9
1	25	3	1	4	3	0	0	0	0	4	4	4	1	2	32	2	2	2	3	3	4	4	3	3	3	2	3	2	4	1	285	4
2	44	2	1	50	1	0	0	0	0	1	1	6	2	3	20	1	2	2	3	2	2	3	3	3	3	2	2	2	1	4	508	6
2	34	5	1	50	1	0	1	0	0	1	1	7	2	2	29	2	2	2	1	5	5	2	4	5	5	4	4	4	2	1	150	6
1	36	3	2	30	3	0	1	0	0	2	2	5	2	3	2	2	2	2	2	2	4	4	3	4	4	2	3	2	2	4	300	10
1	64	9	1	64	1	0	0	0	0	1	1	6	2	1	31	2	1	4	1	1	1	1	1	1	1	2	2	2	1	3	700	4
1	48	2	1	40	1	0	0	0	0	1	1	6	3	3	29	2	2	2	2	1	1	1	1	1	1	1	1	1	4	1	1080	9
2	52	3	1	35	1	0	0	0	0	1	1	4	2	1	28	2	2	2	1	1	1	1	1	1	1	1	1	1	1	2	750	8
1	47	5	1	55	1	0	0	0	0	5	5	3	2	2	31	2	2	2	3	3	1	3	3	4	2	3	2	2	4	1	700	9
1	28	2	6	90	2	0	1	0	0	3	3	3	3	4	27	1	1	1	2	5	1	3	2	1	3	2	3	3	4	1	400	13
2	26	5	1	56	1	0	0	0	0	1	1	7	4	2	28	2	2	2	2	1	1	1	1	1	1	1	1	1	4	1	200	9
1	35	3	1	40	1	0	0	0	0	1	1	4	2	3	0	4	2	2	2	4	4	3	3	3	3	3	3	3	1	2	740	9
1	52	9	1	40	1	0	0	0	0	3	1	1	2	1	14	2	1	1	1	3	1	1	1	1	1	2	1	1	1	2	590	4
1	58	3	2	40	1	0	0	0	0	1	1	1	2	1	15	1	1	2	2	2	1	2	2	2	2	2	1	1	1	3	1450	9
1	62	10	5	35	4	0	0	0	0	1	1	5	3	3	27	2	2	2	1	1	1	1	1	1	1	3	2	2	1	4	600	9
1	60	5	5	58	1	0	0	0	0	5	5	1	2	2	23	4	1	2	2	3	4	2	5	5	5	2	3	2	2	3	500	9
1	54	4	1	40	1	0	0	0	0	2	2	4	3	2	24	4	2	2	1	2	1	1	1	1	2	2	1	1	1	5	1240	9
1	54	3	4	50	1	0	0	0	1	2	1	3	2	2	28	2	2	2	2	1	1	1	1	1	1	2	2	2	1	4	850	9
2	56	3	1	40	1	0	0	0	0	1	1	2	3	1	28	2	2	2	3	2	3	3	2	2	2	2	2	2	1	2	1500	9
2	50	3	1	42	1	0	0	0	0	3	1	7	4	2	28	4	1	2	2	2	1	1	1	2	1	3	3	3	2	4	550	4
1	48	12	4	40	1	0	0	0	0	5	5	6	3	2	20	4	2	1	2	3	2	2	1	2	1	1	1	1	1	2	1150	9
1	44	2	3	45	1	0	0	0	0	5	2	5	1	2	28	1	1	2	3	3	4	4	4	4	3	3	2	2	1	2	720	11
1	53	12	2	50	7	0	0	0	0	3	1	1	2	2	22	1	4	4	3	2	1	1	2	2	1	1	1	1	1	3	1050	4
1	39	1	4	45	1	0	0	0	0	1	1	1	2	2	28	2	2	2	2	1	1	1	1	1	1	2	2	2	1	5	1000	9
1	52	4	1	40	1	0	0	0	0	5	5	1	1	4	26	1	1	2	3	3	3	3	3	3	3	3	3	3	1	3	800	9
1	32	2	3	50	2	0	0	0	0	1	2	3	2	3	5	1	2	1	2	1	2	3	2	1	2	1	1	1	4	1	900	9
1	38	12	1	56	1	0	0	0	0	5	1	2	1	2	28	1	2	2	3	1	1	1	1	1	1	1	2	2	1	1	600	9
1	35	3	1	38	1	0	0	0	0	1	1	7	3	2	28	4	2	2	1	1	1	1	1	1	1	1	1	1	1	5	630	9
1	55	5	3	40	1	0	1	0	0	3	2	1	4	1	28	2	2	2	2	1	1	1	1	1	1	1	1	1	1	3	700	6
1	40	2	4	63	1	0	0	0	0	2	2	6	1	3	28	4	4	4	3	3	2	3	2	3	2	2	3	2	1	3	700	9
1	59	1	5	40	1	1	0	0	0	3	1	3	3	2	17	1	1	4	3	1	1	3	2	1	1	2	2	2	1	3	960	9
1	56	5	4	40	2	0	0	0	0	3	1	1	2	3	30	1	1	2	3	3	3	3	3	3	3	3	3	3	1	3	1200	9
2	33	3	1	43	1	0	0	0	0	1	1	4	2	2	28	2	2	2	2	2	1	2	2	1	2	3	3	3	4	1	500	14
1	48	1	6	40	1	0	0	0	0	1	1	3	1	1	28	2	2	2	1	2	2	1	1	3	3	1	3	1	1	4	800	9
2	26	3	1	70	1	0	0	0	0	1	1	4	2	1	20	2	2	2	3	2	3	2	2	3	2	2	3	2	4	1	400	9
1	44	1	6	50	4	0	0	0	0	1	1	1	1	2	29	4	4	1	2	2	1	1	2	2	1	2	1	1	1	4	1300	9
2	44	9	4	50	5	0	0	0	0	5	5	1	3	2	28	2	2	2	1	2	1	2	2	2	1	2	2	2	1	4	950	9
1	34	3	3	65	1	0	0	0	0	5	2	1	3	2	30	2	2	2	3	2	4	3	4	4	5	3	4	4	4	1	650	13
1	58	1	4	50	1	0	0	0	0	5	5	1	2	1	26	1	1	1	3	2	3	3	3	2	3	3	2	3	1	4	850	4
2	47	3	1	60	1	0	0	0	0	1	1	6	3	1	27	2	2	2	1	1	1	1	1	1	1	1	1	1	4	3	1000	9
1	58	1	4	50	2	0	0	0	0	5	1	2	1	2	23	1	2	2	1	1	1	1	1	1	1	2	1	1	1	4	2000	9
2	52	2	1	50	1	0	0	0	0	2	1	3	2	2	27	2	2	2	1	1	1	1	1	1	1	2	1	1	4	3	1000	9
1	56	4	1	45	1	0	0	0	0	5	5	2	1	2	22	1	1	1	2	2	2	1	1	2	2	2	2	2	1	3	1200	9
2	43	3	3	30	1	0	0	0	0	5	3	1	3	2	28	2	2	2	1	1	1	2	1	1	1	2	2	2	1	4	1000	12
1	59	1	4	50	1	0	0	0	0	2	1	1	1	4	24	4	2	2	2	1	1	1	1	1	1	4	2	3	2	1	900	9
1	52	3	3	45	2	0	0	0	0	1	1	2	3	1	28	2	2	2	1	1	1	1	1	1	1	1	1	1	4	1	300	9
2	56	3	1	30	1	0	0	0	0	1	1	1	2	2	25	1	2	2	3	1	2	2	2	2	2	2	2	2	4	1	500	8
2	35	4	3	56	1	0	0	0	0	1	1	4	1	2	18	1	4	4	3	1	1	1	1	1	1	2	2	2	1	2	1300	9
2	32	4	2	32	1	0	0	0	0	1	1	6	1	2	29	2	2	2	3	3	2	2	2	2	1	3	2	2	4	3	750	9
2	56	3	1	45	1	0	0	0	0	1	1	6	3	2	28	2	2	2	2	3	2	2	2	2	1	2	2	2	1	4	600	13
1	46	2	4	80	1	0	0	0	0	1	1	5	2	3	32	2	1	2	3	1	1	1	1	1	1	1	1	1	4	2	480	4
1	61	12	1	50	1	0	0	0	0	3	5	1	1	2	20	4	1	4	2	1	1	1	1	1	1	3	1	1	1	2	390	4
1	43	1	5	35	1	0	0	0	0	2	1	6	1	2	32	2	2	2	1	1	1	1	1	1	1	4	1	1	1	4	770	9
2	45	3	1	45	1	0	0	0	0	1	1	6	2	2	28	2	2	2	2	1	3	3	3	3	3	3	3	3	4	3	1100	9
1	55	1	4	50	1	0	1	0	0	1	1	1	1	2	32	4	2	2	2	1	1	1	2	1	1	2	2	2	1	4	1000	9
2	57	3	1	40	1	0	0	0	0	2	1	3	2	2	26	2	2	2	1	3	1	2	2	1	1	2	2	2	2	2	30	6
2	43	3	1	40	1	0	0	0	0	1	1	3	2	2	25	1	2	2	3	1	1	2	1	1	1	1	1	1	1	4	950	9
2	46	3	1	40	1	0	0	0	0	1	1	1	1	2	28	2	2	2	3	1	1	1	1	1	1	3	3	3	2	2	410	8
1	33	1	4	40	1	0	0	0	0	5	5	2	2	2	28	2	2	2	3	4	2	2	2	2	1	2	2	2	1	3	1300	13
2	40	2	2	40	1	0	0	0	0	3	3	1	3	1	28	2	2	2	1	1	1	1	1	1	1	1	1	1	1	3	800	8
1	63	12	5	40	1	0	0	0	0	3	3	2	2	1	20	4	2	2	1	1	1	1	1	1	1	2	1	1	2	2	900	9
1	52	10	1	48	1	0	0	0	0	3	1	7	1	3	20	3	3	3	2	2	2	2	2	2	2	3	3	2	4	1	320	4
1	43	3	1	41	1	0	0	0	0	1	1	4	2	2	26	1	1	2	4	2	1	2	2	1	1	2	2	2	4	2	820	9
1	44	8	1	40	1	0	0	0	0	5	5	1	1	2	30	2	2	2	2	1	1	1	2	2	2	2	2	2	1	4	680	4
2	47	3	3	45	1	0	0	0	0	1	1	6	2	3	31	1	2	2	3	2	1	2	2	1	2	3	3	3	1	2	650	8
2	52	3	1	35	1	0	0	0	0	1	1	5	2	1	0	2	2	2	2	2	1	2	1	1	1	2	2	2	2	3	270	4
1	33	9	1	40	3	0	0	0	0	1	1	6	3	3	30	2	2	2	3	4	2	2	4	2	2	4	4	4	4	1	510	9
2	32	3	1	45	1	0	0	0	0	1	1	6	1	2	28	2	2	2	2	2	2	2	1	1	1	3	3	3	4	1	500	9
1	59	1	5	50	1	0	0	0	0	5	2	7	3	2	23	1	1	4	3	2	1	2	1	2	1	2	2	3	1	2	1200	9
1	52	2	1	48	1	0	0	0	0	3	1	2	2	2	28	1	2	2	1	1	4	3	5	3	4	2	2	2	1	3	1950	9
1	37	3	3	50	1	0	0	0	0	1	1	5	2	3	32	2	2	2	3	1	1	1	1	1	1	1	3	1	1	3	1300	9
2	59	3	1	40	1	0	0	0	0	1	1	6	3	2	10	4	1	1	3	2	1	1	1	1	1	2	2	2	2	3	300	4
1	46	5	3	70	1	0	0	0	0	5	2	1	1	3	31	1	2	2	3	4	3	4	4	4	4	3	3	3	1	8	1200	4
1	59	2	3	40	1	0	0	0	0	3	1	4	1	2	20	1	1	1	2	4	1	3	3	3	3	3	3	3	1	3	1200	9
1	48	1	4	55	1	0	0	0	0	3	1	1	1	2	30	4	2	2	2	1	1	1	1	1	1	2	2	2	1	6	1000	6
1	53	1	4	50	1	0	0	0	0	5	3	3	2	2	31	1	2	2	3	3	3	3	3	3	3	3	3	3	1	1	850	9
1	37	3	1	40	1	0	0	0	0	2	1	6	2	2	26	1	1	4	4	2	1	2	2	2	2	2	2	2	4	2	850	9
1	64	1	4	35	1	0	0	0	0	3	5	2	2	1	26	1	1	1	2	1	1	1	1	1	1	3	2	2	1	3	1000	9
1	56	3	4	40	1	0	0	0	0	1	1	3	4	3	28	1	2	2	4	2	2	2	2	2	2	2	2	2	4	3	1170	9
1	50	1	5	50	1	0	0	0	0	5	2	2	2	2	26	2	2	2	3	1	1	1	1	1	1	2	2	2	1	4	1000	9
1	55	1	3	45	1	0	0	0	0	5	5	1	2	2	28	2	2	2	1	5	3	3	5	5	5	3	3	3	2	3	1500	9
1	39	3	1	1	1	0	0	0	0	5	5	1	1	2	28	2	2	2	3	1	1	1	1	1	1	3	1	1	4	1	360	4
1	62	3	3	80	1	0	1	0	0	1	2	5	1	2	20	1	2	2	3	3	1	1	1	1	1	2	2	2	1	2	500	4
2	58	1	3	40	1	0	0	0	0	3	1	7	3	1	22	2	2	2	2	1	1	1	1	1	1	1	1	1	1	3	1750	9
1	62	12	5	40	1	0	0	0	0	3	1	5	1	3	28	2	2	2	1	1	1	1	1	1	1	2	2	2	2	1	400	4
1	32	2	1	45	1	0	0	0	0	1	1	6	4	2	28	1	2	2	2	1	1	2	1	1	1	3	1	1	1	2	1100	9
1	47	2	1	60	1	0	0	0	0	5	5	1	1	2	0	2	2	2	2	1	1	1	1	1	1	2	2	2	1	4	800	9
2	59	3	4	50	4	0	0	0	0	5	5	1	2	3	28	2	2	2	2	3	2	2	2	2	2	3	3	3	1	4	450	8
1	60	2	1	44	1	0	0	0	0	3	1	4	1	2	5	1	2	2	2	2	1	1	1	1	1	2	1	1	1	2	500	9
1	53	1	4	42	1	0	1	0	0	5	4	4	2	2	26	1	1	4	2	2	1	2	3	2	2	2	2	2	1	3	700	9
1	43	4	5	40	1	0	0	0	0	1	1	1	2	2	30	1	2	2	3	2	3	3	2	3	3	2	3	2	1	3	580	9
1	54	8	1	50	7	0	0	0	0	1	1	1	2	2	26	1	1	4	4	2	2	2	2	2	1	2	2	2	1	4	1200	4
2	28	3	1	40	1	0	0	0	0	3	3	1	3	1	24	2	2	2	2	2	2	2	3	2	1	2	2	2	1	2	650	4
1	45	3	1	40	1	0	0	0	0	1	1	4	2	2	26	1	2	2	1	3	2	1	2	3	2	3	2	1	1	5	700	9
1	33	1	6	97	4	0	0	0	0	5	5	1	2	1	32	1	1	1	1	1	1	1	1	1	1	1	1	1	1	3	1000	9
1	50	12	1	40	3	0	0	0	0	1	1	2	2	1	28	2	2	2	1	1	1	2	2	2	2	2	3	2	1	5	750	9
2	44	3	1	42	1	0	0	0	0	1	1	4	1	2	29	4	1	2	2	3	1	1	1	1	1	4	3	3	1	2	800	9
1	62	1	6	45	1	0	0	0	0	3	1	6	2	1	27	1	2	2	2	1	1	1	1	1	1	1	1	1	1	2	1000	9
1	54	8	1	50	4	0	0	0	0	3	4	5	2	3	28	1	2	2	2	2	1	1	2	2	2	3	3	3	4	1	300	9
1	39	3	1	43	1	0	0	0	0	1	1	2	2	2	32	2	2	2	2	3	3	4	4	3	3	2	2	3	1	3	670	6
1	41	4	1	88	1	0	0	0	0	5	5	5	1	3	32	4	4	4	3	3	3	3	3	3	3	2	2	2	2	1	600	4
1	52	11	1	56	8	0	0	0	0	5	5	1	2	1	25	1	1	1	5	5	5	5	5	5	5	4	4	4	4	3	500	6
1	41	1	6	70	1	0	0	0	0	3	1	3	2	2	30	2	2	2	2	1	1	2	1	2	1	2	2	2	1	4	700	9
1	45	1	5	45	2	0	0	0	0	1	1	5	1	1	28	4	4	4	1	4	1	1	1	1	1	3	3	3	1	3	1500	9
2	34	12	1	40	1	0	0	0	0	1	1	6	3	1	28	2	2	2	3	1	1	1	1	1	1	1	1	1	1	3	1000	9
1	52	3	1	38	1	0	0	0	0	1	1	4	1	3	28	2	2	2	1	1	1	1	1	1	1	1	1	1	4	1	690	15
1	46	1	4	48	1	0	0	0	0	3	5	1	2	2	25	4	4	4	1	1	1	1	1	1	1	2	2	2	2	2	500	4
2	32	3	3	45	1	0	0	0	0	1	1	4	2	2	28	2	2	2	1	1	1	1	1	1	1	1	1	1	4	3	920	9
2	50	3	1	45	1	0	0	0	0	1	1	5	2	1	25	2	2	2	4	4	1	2	2	2	1	2	2	2	1	3	990	13
1	54	1	6	45	1	0	0	0	0	3	1	1	2	2	26	2	1	1	1	2	1	1	1	1	1	1	1	1	1	4	1000	9
1	50	1	5	89	1	0	0	0	0	5	5	3	2	1	27	2	2	2	2	2	1	5	3	2	4	3	2	1	1	4	1230	9
2	35	3	1	50	1	0	0	0	0	1	1	6	2	3	3	2	2	2	2	3	4	4	4	4	4	3	3	3	4	3	500	6
1	57	4	3	40	1	0	0	0	0	5	5	1	1	2	5	4	4	4	2	3	3	3	2	3	3	2	2	2	1	4	800	10
2	32	4	1	35	1	0	0	0	0	1	1	4	1	1	30	2	2	2	2	2	1	1	1	1	1	1	1	1	1	2	1000	4
1	57	1	4	56	1	0	0	0	0	3	5	1	4	2	26	4	2	2	3	3	1	1	1	1	1	2	2	2	1	3	1400	9
1	29	2	1	40	1	0	0	0	0	1	1	6	1	2	27	2	2	2	2	1	1	2	2	2	1	2	2	1	4	1	530	13
1	47	2	5	60	3	0	0	0	0	3	3	3	2	2	25	1	1	1	3	4	3	3	4	3	4	3	3	4	1	3	700	9
1	61	1	5	45	1	0	0	0	0	3	2	2	2	1	26	1	1	2	2	1	1	2	2	1	1	1	2	2	1	3	1400	9
2	40	8	2	50	1	0	0	0	0	5	5	1	1	2	28	1	1	1	1	5	4	4	4	4	4	3	3	3	4	1	200	4
1	62	12	1	32	1	0	0	0	0	1	1	3	1	2	27	1	2	2	2	2	1	1	1	1	2	3	3	3	1	2	6500	4
1	64	1	6	40	1	0	0	0	0	3	1	2	2	2	30	2	2	2	2	1	1	1	1	1	1	2	1	1	1	2	1800	9
1	44	3	3	45	1	0	0	0	0	1	1	4	4	1	0	2	2	2	3	3	2	1	1	1	1	2	2	2	1	3	900	9
2	30	2	1	41	1	0	0	0	0	1	1	6	2	1	28	2	1	2	2	1	1	1	1	1	1	1	1	1	4	1	450	9
1	59	1	4	50	1	0	0	0	0	4	4	3	2	1	25	1	2	1	1	1	1	1	3	3	2	2	2	2	1	2	1100	9
1	30	2	1	80	1	0	0	0	0	3	3	6	1	2	30	4	4	4	2	3	3	3	3	3	3	2	2	2	4	2	300	9
1	42	8	1	43	1	0	0	0	0	5	5	1	1	2	28	4	2	2	4	1	1	1	1	1	1	1	1	1	1	5	650	4
1	57	3	4	45	1	0	0	0	0	4	1	5	4	3	27	1	2	4	3	3	1	2	2	2	2	3	3	3	1	3	1000	4
1	46	2	3	45	1	0	0	0	0	3	1	1	4	1	27	2	2	2	1	1	1	1	1	1	1	2	2	2	1	4	930	9
1	47	2	4	50	1	0	0	0	0	1	1	3	2	2	32	1	2	2	3	2	1	2	1	2	2	2	1	2	1	3	1200	9
1	62	3	1	45	1	0	0	0	0	5	5	1	2	2	28	2	2	2	3	1	1	1	1	1	1	1	1	1	1	2	900	4
1	50	8	3	40	1	0	0	0	0	5	1	1	1	2	26	1	4	2	3	2	3	2	2	3	3	2	2	2	1	4	700	6
1	50	3	2	85	1	0	0	0	0	5	5	1	3	3	2	1	2	2	3	2	3	4	3	3	3	2	3	2	1	4	650	13
1	38	6	3	60	6	0	0	0	0	4	4	4	3	1	31	2	2	2	2	3	2	3	3	3	3	2	2	2	1	5	500	6
2	45	3	7	40	1	0	0	0	0	1	1	4	2	1	28	4	4	4	3	3	3	3	3	3	3	2	2	2	6	1	3	8
1	62	1	5	45	2	0	0	0	0	1	1	1	3	2	28	1	2	2	3	2	1	3	2	2	1	2	2	2	1	3	1200	13
1	29	3	3	36	1	0	0	0	0	5	5	6	1	3	28	2	2	2	2	1	1	1	1	2	1	3	2	1	1	4	400	9
1	59	3	3	37	1	0	0	0	0	5	1	1	2	2	24	1	1	1	1	1	1	1	1	1	1	3	2	2	1	2	600	4
1	43	8	1	49	7	0	0	0	0	1	1	5	1	2	28	2	2	2	2	2	3	2	2	2	3	3	3	2	4	1	386	4
1	50	1	4	45	1	0	1	0	0	1	1	6	1	3	27	2	2	2	2	1	1	1	1	2	1	2	2	2	1	4	1600	6
1	42	8	1	50	4	0	0	0	0	1	1	7	1	2	28	1	2	2	3	2	3	2	2	3	3	3	3	3	1	4	600	9
1	58	1	4	40	1	0	0	0	0	3	5	7	2	1	20	2	2	2	2	2	1	1	1	1	1	3	2	1	1	4	1100	9
2	40	1	5	38	1	0	0	0	0	3	1	6	1	1	29	2	2	2	1	1	1	1	1	1	3	3	1	1	1	4	1490	9
1	34	2	2	40	1	0	0	0	0	3	1	1	2	1	25	2	2	2	4	2	2	2	2	3	2	2	2	2	1	3	1000	9
2	64	1	6	36	1	0	0	0	0	5	5	4	3	2	14	1	2	4	1	1	1	2	2	3	1	4	2	3	1	2	780	9
1	61	1	5	40	1	0	0	0	0	2	2	1	2	1	26	2	1	2	3	3	3	3	3	3	3	3	3	3	1	2	800	13
1	64	1	6	60	1	0	0	0	0	1	1	1	2	2	28	1	2	1	2	2	3	2	4	3	2	2	3	3	1	1	1250	13
1	60	1	5	40	1	0	0	0	0	3	1	1	1	2	28	4	4	2	3	2	1	1	1	1	1	2	2	2	1	2	1000	9
1	50	3	3	40	1	0	0	0	0	3	5	5	1	2	27	2	2	2	2	1	1	1	1	1	1	1	1	1	1	3	550	9
1	39	3	3	50	5	0	0	0	0	3	1	3	1	2	32	1	2	4	3	2	1	1	1	1	1	2	2	2	1	5	750	4
1	51	4	4	60	1	0	0	0	0	4	4	3	1	2	28	2	2	2	2	1	1	1	1	1	1	2	2	2	1	2	700	9
1	53	8	1	40	4	0	0	0	0	1	1	7	2	2	0	2	2	2	3	2	1	1	1	1	1	1	1	1	1	5	300	4
1	52	1	4	39	7	0	0	0	0	1	1	2	3	2	30	2	2	2	1	2	1	2	1	1	1	1	1	1	1	5	1000	9
1	63	1	4	38	1	0	0	0	0	1	1	4	2	1	24	4	4	2	2	1	1	1	2	1	2	3	3	3	1	2	850	9
1	39	3	5	65	2	0	0	0	0	5	5	2	3	1	26	1	2	2	2	3	2	2	2	2	2	3	2	3	1	5	780	9
2	44	2	1	57	1	0	1	0	0	5	2	5	2	2	26	2	1	2	2	3	1	1	2	2	1	2	2	2	3	3	1000	6
2	40	2	3	40	1	0	0	0	0	1	1	1	2	1	32	1	1	2	3	2	2	2	2	2	2	3	3	3	4	3	600	9
2	39	3	1	56	1	0	0	0	0	3	1	5	2	1	28	2	2	2	1	1	1	1	1	2	1	1	1	1	1	2	510	9
1	46	2	4	50	1	0	0	0	0	5	5	5	4	3	29	2	2	2	2	3	3	3	3	4	3	4	3	3	1	4	400	6
2	38	6	1	40	2	0	0	0	0	1	1	4	2	2	27	4	2	2	1	3	4	3	3	3	2	2	2	3	4	3	990	4
1	40	2	1	42	1	0	0	0	0	1	1	7	1	2	28	4	2	2	3	2	1	1	1	1	1	3	1	1	1	4	700	9
1	37	1	4	45	1	0	0	0	0	5	5	1	2	2	32	2	2	2	1	1	1	1	1	1	1	1	1	1	4	4	1100	9
1	52	1	4	50	7	0	1	0	0	5	1	1	2	2	27	1	1	2	3	1	3	1	3	3	2	3	3	3	1	5	470	9
1	53	11	1	63	1	0	0	0	0	1	1	2	3	2	24	4	2	2	2	2	3	3	4	4	4	2	2	2	1	6	800	9
1	58	1	5	40	1	0	0	0	0	5	5	1	2	1	32	2	2	2	1	1	1	1	1	1	1	1	1	1	1	4	3000	9
1	51	8	1	40	6	0	0	0	0	5	4	1	4	2	30	2	2	2	1	1	1	1	1	1	1	2	2	2	4	3	1200	9
1	56	5	4	45	1	0	0	0	0	3	1	2	3	1	28	2	2	2	2	2	1	1	1	1	1	2	2	2	1	4	930	9
2	49	2	3	70	1	0	0	0	0	5	5	1	4	2	23	4	1	1	3	2	2	3	3	4	4	3	3	3	4	1	1100	9
2	34	4	1	1	1	0	0	0	0	1	1	6	1	2	31	4	2	2	3	1	1	1	1	1	1	2	1	1	1	3	1200	9
1	56	2	1	40	1	0	0	0	0	3	1	6	4	2	27	2	2	2	2	2	2	2	2	2	2	3	3	3	1	5	1500	9
1	47	1	2	40	1	0	0	0	0	1	1	3	1	1	28	2	2	2	1	1	1	1	1	1	1	1	1	1	1	4	1600	9
1	55	4	3	50	1	0	0	0	0	1	1	6	3	2	28	1	2	2	3	1	2	1	2	2	2	3	2	3	3	2	800	9
1	33	2	1	56	1	0	0	0	0	1	1	5	2	3	28	2	2	2	1	1	1	1	1	1	1	1	1	1	1	3	700	9
1	40	5	4	97	2	0	0	0	0	5	3	4	3	3	1	3	2	2	2	2	1	1	1	1	1	1	1	1	1	3	12000	9
1	61	1	5	50	1	0	0	0	0	2	1	3	3	1	26	2	2	2	1	1	1	1	1	1	1	1	1	1	1	2	1000	9
1	46	8	1	45	1	0	0	0	0	5	4	2	4	2	28	4	1	4	3	3	3	3	3	3	3	3	3	3	4	3	800	9
1	58	1	2	40	1	0	1	0	0	3	1	7	1	3	0	1	1	1	1	1	4	2	2	3	3	2	3	2	4	1	960	9
1	63	9	1	45	1	0	0	0	0	3	1	4	1	3	29	2	1	2	2	1	1	1	1	1	1	2	2	2	1	2	300	4
1	60	3	1	43	1	0	1	0	0	1	1	7	1	2	30	4	2	2	3	3	2	2	3	1	1	1	1	1	1	2	350	9
1	60	4	4	45	1	0	0	0	0	3	1	3	4	3	27	2	2	2	1	1	1	1	1	1	1	2	1	1	1	4	800	4
1	38	5	2	45	1	0	0	0	0	1	1	2	1	3	28	4	4	4	2	2	2	2	2	2	2	2	2	2	1	3	600	6
1	49	1	5	58	1	0	0	0	0	1	1	2	4	2	27	2	2	2	2	2	2	2	3	3	2	2	3	2	4	3	600	9
1	51	1	4	65	3	0	0	0	0	5	5	1	3	3	28	2	2	2	3	2	3	3	3	3	3	2	2	2	4	1	600	9
1	52	2	1	40	3	0	0	0	0	3	3	3	1	2	28	1	2	2	3	2	2	3	4	4	5	4	3	3	2	1	300	9
2	51	3	1	48	1	0	0	0	0	5	5	1	2	2	27	4	2	2	1	1	1	1	2	1	2	3	3	3	2	1	295	8
1	56	1	5	50	1	0	0	0	0	1	1	4	1	1	27	2	2	2	2	1	1	1	1	1	1	2	2	2	1	3	1700	9
1	25	5	1	50	1	0	0	0	0	3	3	5	1	3	29	2	2	2	4	1	1	2	1	1	1	1	1	1	4	4	750	9
1	61	1	5	45	1	0	0	0	0	3	1	1	2	1	28	2	2	2	1	2	1	1	1	1	1	2	2	2	1	4	1300	9
1	49	3	1	50	1	0	0	0	0	1	1	6	1	2	0	1	1	2	2	4	3	4	4	4	3	3	3	3	1	3	350	9
2	50	12	1	38	1	0	0	0	0	3	1	4	2	3	28	2	2	2	2	1	1	1	1	1	1	1	1	1	4	3	700	4
1	44	4	4	32	1	0	0	0	0	3	3	3	4	3	28	1	2	2	2	3	2	3	3	3	3	2	2	2	1	3	1350	9
1	64	12	1	40	2	0	0	0	0	1	1	3	2	2	11	1	2	2	1	1	1	1	1	1	1	2	2	1	1	3	500	4
1	56	5	1	50	1	0	0	0	0	1	1	1	1	3	28	4	4	4	2	1	1	1	1	1	1	1	1	1	1	4	500	9
1	37	3	2	50	1	0	0	0	0	5	5	1	4	2	28	1	1	2	3	3	3	2	3	3	2	2	2	2	1	3	480	9
1	53	6	3	48	7	0	0	0	0	3	1	4	2	1	29	2	2	2	2	1	1	1	1	1	1	3	2	2	1	2	880	10
2	32	4	1	60	1	0	0	0	0	1	1	7	2	2	30	2	2	2	4	2	1	1	2	2	3	3	3	3	1	2	400	9
1	48	1	4	40	1	0	0	0	0	1	1	7	1	2	28	3	3	3	2	3	3	3	3	3	3	2	3	2	1	3	1200	9
1	47	3	3	40	3	0	0	0	0	2	1	1	1	1	28	2	2	2	1	5	1	1	2	2	4	2	3	3	1	1	100	4
1	60	3	1	40	4	0	0	0	0	1	1	4	2	2	27	4	2	2	3	3	1	1	1	2	1	2	2	2	1	5	1000	8
2	34	3	4	42	1	0	0	0	0	1	1	1	2	2	32	2	2	2	2	3	3	4	4	4	4	4	3	3	1	4	500	9
1	52	2	3	65	6	0	0	0	0	1	1	3	3	2	27	1	2	2	5	1	1	1	1	1	1	1	1	1	1	4	550	9
2	51	3	1	45	1	0	0	0	0	1	1	1	1	1	28	2	2	2	2	3	5	3	5	5	5	3	4	3	4	1	280	8
1	58	1	4	45	2	0	0	0	0	3	5	1	2	2	28	2	2	2	2	1	1	1	1	1	1	2	1	1	1	2	700	9
1	56	1	4	40	1	0	0	0	0	5	5	1	1	3	30	2	1	2	1	2	3	2	3	2	3	3	3	3	1	3	1000	9
1	48	3	4	45	1	0	0	0	0	1	1	2	2	1	26	2	1	1	1	1	1	1	1	1	1	2	2	2	1	3	1000	9
1	39	3	1	50	1	0	0	0	0	5	5	4	1	3	32	2	2	2	3	1	1	1	1	1	1	3	1	1	1	4	550	4
1	37	4	3	50	1	0	0	0	0	1	1	4	1	1	28	2	2	2	2	1	1	1	1	1	1	1	1	1	1	3	600	9
2	23	3	1	40	1	0	0	0	0	1	1	3	1	2	28	2	2	2	1	1	1	1	1	2	1	1	2	2	4	6	380	8
1	43	3	1	35	1	0	0	0	0	1	1	2	3	3	28	2	2	2	4	1	1	1	1	1	1	3	3	3	4	4	2000	9
1	62	9	1	54	2	0	0	0	0	5	2	7	1	2	23	2	2	2	2	1	1	1	2	1	1	3	3	2	3	2	650	4
2	32	3	1	40	1	0	0	0	0	1	1	6	1	2	28	2	2	2	2	1	1	1	1	1	1	2	2	2	4	1	480	9
1	47	3	4	72	2	0	0	0	0	5	5	1	2	1	28	1	1	1	3	5	4	5	3	5	3	4	4	4	4	1	650	9
1	39	1	4	60	1	0	0	0	0	5	5	1	3	2	28	2	2	2	1	2	2	2	2	2	2	3	3	3	1	5	1100	9
1	53	1	4	45	1	0	0	0	0	5	1	2	2	1	28	2	2	2	1	1	1	1	1	1	1	1	1	1	1	2	800	9
1	59	1	4	40	1	0	1	0	0	2	2	3	2	2	2	1	1	2	3	3	3	3	3	3	3	4	4	4	4	1	600	9
1	50	2	2	50	1	0	0	0	0	5	4	2	1	2	32	1	4	2	3	2	1	1	2	2	1	2	2	2	1	3	600	10
1	29	4	1	48	1	0	0	0	0	1	1	4	1	2	28	2	2	2	2	1	1	2	2	2	2	1	1	1	1	2	600	9
2	46	3	1	40	1	0	0	0	0	1	1	4	1	2	27	1	2	2	3	1	1	1	1	1	1	1	1	1	1	4	1100	8
1	55	5	1	40	1	0	0	0	0	2	2	2	1	3	28	2	2	2	1	1	1	1	1	1	1	1	1	1	4	1	760	6
1	41	8	1	60	3	0	0	0	0	3	1	1	4	3	28	4	2	2	2	3	3	3	4	3	4	3	3	2	1	4	400	4
1	50	4	4	45	1	0	0	0	0	1	1	4	3	2	28	2	2	2	1	1	1	1	1	1	1	1	1	1	1	4	800	9
1	34	2	1	50	1	0	0	0	0	5	1	7	2	2	28	2	2	2	1	1	1	1	1	1	1	1	1	1	1	2	600	13
1	46	8	1	30	1	0	0	0	0	1	1	6	2	1	1	2	2	2	2	1	1	1	1	1	1	1	1	1	1	1	200	4
2	33	2	1	40	1	0	0	0	0	1	1	6	3	2	28	1	2	2	3	1	1	1	2	1	2	3	3	3	1	4	1000	11
1	56	4	1	45	1	0	0	0	0	1	1	7	3	2	23	2	2	2	1	1	1	1	1	1	1	1	1	1	1	2	500	4
1	47	4	3	70	1	0	0	0	0	5	2	4	2	2	20	2	2	2	1	1	1	1	1	1	1	1	1	1	1	5	1000	9
1	41	2	5	45	2	0	0	0	0	5	5	1	3	2	30	4	2	2	3	2	3	3	1	1	2	3	3	3	1	5	580	9
1	60	3	1	45	1	0	0	0	0	3	3	4	3	2	27	4	1	2	1	1	1	1	2	2	2	4	3	4	1	3	750	10
1	37	2	1	40	5	0	0	0	0	1	1	3	1	3	28	2	2	2	1	1	1	1	1	1	1	1	1	1	4	4	900	9
1	62	12	1	97	2	1	0	0	0	3	2	1	2	2	26	2	2	2	1	1	1	1	1	1	1	1	1	1	1	2	500	10
2	57	1	2	60	1	0	0	0	0	5	2	1	1	3	29	1	2	2	1	2	1	2	1	1	1	1	1	1	4	2	550	6
2	30	3	2	53	1	0	0	0	0	1	1	3	3	1	29	2	2	2	3	3	2	3	1	1	1	1	3	2	4	1	400	9
1	57	8	1	50	7	0	0	0	0	3	1	6	2	2	24	2	2	2	2	3	3	3	3	3	2	3	2	3	1	2	605	9
1	55	3	3	50	1	0	0	0	0	1	1	4	1	3	28	1	4	2	3	2	2	2	3	2	1	3	3	2	1	4	1500	9
1	53	4	4	40	1	0	0	0	0	3	5	1	1	2	17	1	1	2	4	2	2	2	2	2	2	2	2	2	1	1	980	4
1	29	5	1	35	1	0	0	0	0	1	1	4	4	1	28	2	2	2	1	4	1	2	2	2	2	2	2	2	1	3	1100	13
1	59	2	2	41	1	0	0	0	0	1	1	2	1	1	24	1	2	2	2	1	1	1	1	1	1	3	2	2	1	3	1000	4
1	53	3	3	40	1	0	0	0	0	1	1	1	1	1	30	2	2	2	2	1	1	1	1	1	1	3	2	2	4	1	780	9
1	58	1	5	70	1	0	0	0	0	3	3	1	2	1	28	2	2	2	3	1	1	1	1	1	1	2	2	2	1	1	1200	9
1	61	3	1	40	1	0	0	0	0	3	1	5	2	2	30	2	1	2	3	3	2	3	3	2	3	3	2	3	1	2	450	9
1	55	4	3	46	1	0	0	0	0	3	1	1	1	2	26	4	2	2	2	1	1	1	1	1	1	1	1	1	4	1	1000	9
1	32	1	4	38	1	0	0	0	0	5	5	1	2	2	28	4	1	2	4	4	3	3	2	3	2	2	3	2	4	3	40000	4
1	42	8	1	40	1	0	0	0	0	3	5	1	2	2	28	2	2	2	3	2	1	2	2	1	1	1	1	1	1	4	600	4
1	59	6	4	40	8	0	0	0	0	3	1	4	1	1	31	1	2	2	2	1	1	1	1	1	1	1	1	1	1	3	700	4
1	32	2	1	45	1	0	0	0	0	3	2	2	1	2	30	4	2	4	2	2	4	2	4	5	3	3	2	3	4	1	550	9
2	26	3	1	40	1	0	0	0	0	1	1	6	2	1	27	2	2	4	2	3	2	3	3	2	2	3	3	2	4	1	220	9
1	29	2	1	40	1	0	0	0	0	3	3	4	2	3	25	2	2	2	2	2	2	2	1	1	2	2	1	2	4	1	500	9
1	49	4	1	80	1	0	0	0	0	1	1	6	1	2	30	4	2	2	1	2	2	3	2	3	2	4	3	3	4	1	300	6
1	63	1	5	40	1	0	0	0	0	4	4	4	2	3	28	4	2	2	1	1	1	1	1	1	1	2	2	2	1	2	600	9
2	49	3	1	40	1	0	0	0	0	1	1	1	2	2	28	2	2	2	1	1	1	1	1	1	2	3	3	3	4	1	700	8
1	47	2	4	50	1	0	0	0	0	3	1	3	3	1	26	4	2	2	2	1	1	1	1	1	1	1	1	1	1	4	1650	13
1	57	1	4	40	1	0	0	0	0	5	2	1	1	3	28	1	1	1	4	4	4	4	4	4	3	4	4	4	1	4	1250	9
2	46	3	1	56	1	0	0	0	0	2	1	6	2	1	32	2	2	2	1	2	1	1	1	1	1	3	2	2	2	5	600	6
1	43	2	4	63	1	0	0	0	0	5	5	7	3	2	26	4	1	2	1	2	1	2	2	1	1	2	2	1	1	4	750	9
1	45	8	1	40	1	0	0	0	0	3	1	1	4	2	27	2	2	2	1	2	2	3	2	2	2	4	3	3	1	3	580	4
1	43	2	4	46	1	0	0	0	0	5	5	1	1	2	27	2	2	2	3	1	1	1	1	1	1	2	2	2	1	4	2200	9
1	39	1	3	60	1	0	0	0	0	2	1	1	2	3	25	4	2	2	3	1	1	1	1	1	1	1	1	1	1	4	680	9
2	28	5	1	56	2	0	0	0	0	4	4	1	1	1	0	1	1	1	2	3	2	3	2	3	3	2	2	2	1	1	500	9
1	50	3	1	40	1	0	0	0	0	1	1	1	3	3	24	2	2	2	1	1	1	1	1	1	1	1	1	1	2	1	900	9
1	46	8	3	47	1	0	0	0	0	1	1	5	2	3	29	4	2	2	1	1	1	2	1	2	1	2	2	1	4	1	650	9
2	23	3	1	41	1	0	0	0	0	1	1	5	1	2	32	1	2	2	2	1	1	2	2	2	1	3	1	2	4	4	900	9
1	46	4	1	97	1	0	0	0	0	5	1	5	2	2	20	3	3	3	4	3	3	4	4	4	3	2	2	3	4	1	400	9
1	54	8	1	40	1	0	0	0	0	3	1	6	1	2	28	4	4	4	1	1	1	1	1	1	1	1	1	1	1	3	650	8
2	60	3	3	40	1	0	0	0	0	4	4	2	1	1	28	2	2	2	1	1	1	1	1	1	1	1	1	1	1	7	1500	9
1	45	4	3	40	1	0	0	0	0	1	1	7	3	2	28	1	2	2	2	1	1	1	1	1	2	4	4	2	1	6	1000	9
1	47	2	1	36	5	0	0	0	0	3	1	3	4	2	0	1	2	2	3	3	2	2	2	3	1	3	3	2	1	3	900	4
1	55	4	4	45	1	0	0	0	0	3	3	1	1	2	28	2	2	2	1	1	1	1	1	2	1	3	2	3	1	2	800	4
1	31	5	1	40	5	0	1	0	0	2	1	6	1	2	32	2	2	2	2	1	1	1	1	1	1	2	2	2	4	3	1000	9
1	44	2	6	62	1	0	0	0	0	1	1	7	4	1	32	2	2	2	1	3	2	3	3	3	3	3	3	3	1	3	1300	13
1	64	10	1	40	1	0	0	0	0	1	1	1	1	2	29	2	2	2	3	1	1	1	1	1	1	2	2	2	1	2	350	9
1	43	2	3	40	1	0	0	0	0	1	1	4	1	2	29	2	2	2	1	1	3	4	3	4	3	2	2	3	1	4	700	9
1	59	2	5	40	1	0	0	0	0	1	1	3	3	2	28	2	2	2	1	1	1	1	1	1	1	2	2	2	1	2	800	9
2	45	3	3	40	1	0	0	0	0	5	5	1	2	1	30	2	2	2	2	2	2	2	2	2	2	3	3	3	4	1	500	13
1	45	1	4	97	1	0	0	0	0	1	1	4	3	2	29	2	2	2	3	1	3	3	4	4	1	3	3	3	1	3	1650	13
1	40	1	3	39	1	0	0	0	0	1	1	2	1	1	32	2	2	2	1	1	1	1	1	1	1	2	1	1	1	5	600	9
1	52	3	4	60	1	0	0	0	0	5	5	3	2	1	25	1	2	2	2	3	1	1	2	1	1	1	1	1	1	3	680	9
2	53	5	1	60	1	0	0	0	0	1	1	7	2	1	28	2	2	2	2	2	1	2	2	2	1	3	3	3	4	1	400	9
2	52	4	1	56	1	0	0	0	0	3	1	1	2	2	28	1	2	1	3	2	1	2	2	2	2	2	2	2	2	1	500	4
1	53	4	1	50	1	0	0	0	0	1	1	1	1	2	32	4	2	2	3	1	1	2	2	2	1	2	2	2	1	4	850	9
1	49	1	6	77	1	0	0	0	0	3	1	3	3	2	30	2	1	1	3	3	2	3	3	3	1	2	2	2	1	4	900	6
1	53	3	4	50	1	0	0	0	0	3	5	1	1	3	25	4	2	2	2	1	1	1	1	1	1	1	1	1	1	2	1150	4
2	29	10	2	50	1	0	0	0	0	2	3	2	2	2	27	2	2	2	3	2	1	2	2	1	1	2	2	2	4	1	400	9
1	57	5	2	40	1	0	0	0	0	1	1	1	2	1	29	2	2	1	2	1	1	1	1	1	1	4	2	3	4	1	300	4
1	41	3	1	42	1	0	0	0	0	1	1	4	2	2	28	2	2	2	3	2	1	1	1	1	1	2	2	2	4	1	400	9
1	64	4	1	40	1	0	1	0	0	1	1	6	3	2	32	1	2	2	1	1	1	1	1	1	1	2	2	2	1	3	500	9
1	58	3	3	40	1	0	0	0	0	5	5	6	1	3	30	1	1	2	2	1	1	1	3	5	1	3	3	3	1	2	750	9
1	50	1	4	50	1	0	0	0	0	5	5	4	2	2	27	4	4	2	2	4	3	4	3	3	2	3	3	3	1	1	350	9
1	37	5	1	56	1	0	0	0	0	1	1	7	1	1	28	2	2	2	2	5	4	4	4	4	4	3	3	3	4	1	100	9
1	35	3	1	40	1	0	0	0	0	1	1	3	1	2	32	2	2	2	3	3	1	1	1	1	1	2	4	4	4	1	450	9
1	54	2	4	40	1	0	0	0	0	5	5	3	1	1	28	2	2	2	1	1	1	1	1	1	1	2	2	2	1	4	950	6
1	61	9	1	64	4	0	1	0	0	5	4	6	1	3	24	1	1	4	3	2	1	1	2	2	2	3	4	3	2	2	360	9
1	46	2	1	40	1	0	0	0	0	5	5	5	1	3	28	1	1	2	4	3	3	4	4	4	4	3	3	3	4	1	600	13
1	50	2	3	40	1	0	0	0	0	3	1	3	1	3	27	2	2	2	2	1	1	1	1	1	1	3	2	2	2	1	860	9
1	37	1	4	20	4	0	0	0	0	1	1	2	2	2	0	2	2	1	3	3	4	3	5	4	5	2	3	3	1	3	600	9
1	61	3	7	39	1	0	0	0	0	3	1	3	3	2	24	4	2	2	2	2	2	2	2	2	1	2	2	2	1	2	930	9
1	52	3	3	50	1	0	0	0	0	1	1	2	1	2	28	1	2	2	2	4	1	1	1	1	1	2	2	2	1	3	1250	9
2	37	1	1	45	1	0	0	0	0	1	1	1	3	2	24	2	2	2	3	4	4	4	4	5	3	3	3	3	1	3	900	8
2	44	1	1	45	1	0	0	0	0	1	1	7	4	2	32	2	2	2	1	1	1	1	1	1	1	3	2	2	4	1	800	8
1	45	1	5	50	1	0	0	0	0	5	5	1	2	1	28	2	2	2	3	4	3	4	3	2	2	3	4	3	4	1	1100	9
1	48	2	3	40	1	0	0	0	0	5	5	1	2	3	27	2	1	2	1	1	1	1	1	1	1	3	1	2	1	4	620	8
1	54	1	5	38	1	0	0	0	0	1	1	1	1	2	28	4	2	2	1	2	1	2	2	1	1	3	2	2	1	2	1200	9
1	51	12	1	42	1	0	0	0	0	5	5	1	1	3	24	4	4	2	3	1	1	2	2	1	3	3	3	3	1	3	300	10
2	46	3	3	40	1	0	0	0	0	1	1	3	1	2	28	1	1	4	4	4	4	3	3	3	3	2	3	3	2	4	450	4
1	46	5	1	80	1	0	0	0	0	5	5	7	3	2	4	1	2	2	3	3	3	3	3	3	3	4	4	4	2	1	370	3
1	61	1	6	40	4	0	0	0	0	3	1	1	2	1	28	2	2	2	1	2	1	1	1	1	1	2	1	1	1	2	1150	9
2	55	3	1	40	1	0	0	0	0	1	1	5	2	1	26	1	1	1	5	1	1	2	2	2	3	3	3	3	2	3	700	9
1	54	8	1	49	1	0	0	0	0	5	2	7	1	3	32	3	3	3	1	3	2	1	1	1	1	1	1	1	1	4	600	4
1	37	3	1	49	1	0	0	0	0	1	1	2	3	3	28	1	1	1	4	4	3	4	3	4	3	3	3	3	1	3	1580	4
1	56	3	4	60	1	0	0	0	0	1	1	1	2	2	28	2	2	2	2	2	3	3	2	3	2	2	2	2	1	3	780	9
2	32	4	1	40	1	0	0	0	0	5	5	6	2	2	30	4	2	2	2	3	2	3	3	3	2	3	3	3	1	2	1100	9
1	46	1	4	60	1	0	0	0	0	1	1	7	1	2	30	4	2	2	4	2	3	3	1	2	3	4	3	2	1	3	550	9
1	45	5	1	40	4	0	0	0	0	5	2	5	1	2	32	2	2	2	2	1	1	1	1	1	1	3	2	2	4	1	410	6
1	51	1	7	80	1	0	0	0	0	5	5	5	1	2	32	4	2	2	3	2	1	2	3	3	1	2	2	2	1	6	1200	8
1	57	4	4	60	1	0	0	0	0	3	1	7	1	2	27	4	2	1	1	1	1	1	1	1	1	3	2	2	1	4	700	9
1	55	1	4	40	1	0	1	0	0	5	1	1	2	2	28	1	2	2	3	2	1	1	1	1	1	1	1	1	1	2	1000	9
1	62	4	1	35	1	0	0	0	0	3	5	2	1	2	26	1	2	2	2	1	1	1	1	1	1	1	1	1	1	2	800	9
1	53	2	5	50	3	0	0	0	0	5	5	2	2	2	3	1	1	1	4	3	4	4	3	4	3	3	3	3	1	3	1200	11
2	31	5	1	31	1	0	0	0	0	1	1	3	3	1	32	4	4	2	2	2	2	2	2	2	1	3	3	3	4	3	1000	9
1	55	2	1	45	1	0	0	0	0	2	4	4	3	3	26	2	2	2	2	3	2	2	2	2	2	2	2	2	1	4	700	11
1	59	12	1	51	1	0	0	0	0	5	2	7	3	3	12	1	2	2	2	2	2	2	3	3	3	3	3	3	1	3	700	9
2	57	3	1	40	1	0	0	0	0	2	1	5	1	1	28	4	4	4	3	3	3	3	3	3	3	3	3	3	4	6	300	4
1	57	5	3	56	1	0	1	0	0	1	1	4	2	1	24	1	2	2	2	2	3	2	2	2	2	2	2	2	1	2	1000	4
1	39	1	4	56	1	0	0	0	0	3	1	2	2	3	26	1	1	2	4	1	1	1	1	3	1	2	1	1	1	3	1400	9
1	59	1	4	40	1	0	1	0	0	5	4	1	1	2	20	1	1	4	1	1	1	1	1	1	1	1	1	1	1	4	1500	9
2	26	3	1	50	1	0	0	0	0	1	1	7	2	1	32	2	2	2	1	2	2	2	2	2	2	1	1	1	4	2	450	9
1	37	3	1	50	2	0	0	0	0	1	1	6	1	3	28	1	2	2	1	5	4	4	4	4	4	4	4	4	4	1	370	9
1	61	3	5	40	1	0	0	0	0	5	5	4	3	3	30	4	2	2	2	2	1	1	1	1	1	2	1	1	1	4	800	9
1	26	2	1	52	1	0	0	0	0	2	1	5	1	2	28	2	2	2	4	4	5	4	3	3	4	2	3	3	4	1	400	15
2	41	3	1	40	1	0	0	0	0	5	5	6	3	2	31	1	2	2	4	2	1	2	1	3	2	2	2	2	1	4	800	4
2	53	4	1	65	7	0	0	0	0	1	1	4	3	2	24	4	2	2	2	3	2	1	2	1	3	3	3	3	2	2	900	4
1	49	3	1	40	1	0	0	0	0	1	1	7	4	3	28	2	2	2	2	3	3	3	3	3	3	2	2	2	4	2	500	6
1	34	3	3	40	1	0	0	0	0	5	2	3	2	2	3	2	2	2	2	1	1	1	1	1	1	1	1	1	1	3	1100	9
1	56	3	3	45	1	0	1	0	0	1	1	7	1	3	28	2	2	2	3	3	5	4	5	4	5	2	3	3	1	3	700	9
2	42	3	1	50	1	0	0	0	0	1	1	1	2	2	28	2	2	2	2	1	1	1	1	1	1	2	2	2	1	4	750	4
1	50	4	1	45	1	0	0	0	0	1	1	7	1	2	28	2	2	2	2	2	3	2	2	3	3	2	2	2	2	3	500	6
1	37	4	7	40	2	0	0	0	0	1	1	6	1	5	30	4	4	4	2	3	3	2	3	4	3	2	2	3	1	3	200	6
1	59	10	1	40	1	0	0	0	0	3	1	2	2	3	23	4	1	2	4	1	1	1	1	1	1	3	1	1	1	4	520	9
1	56	12	1	45	1	0	0	0	0	1	1	3	1	2	31	1	1	4	2	1	1	1	1	1	1	2	2	2	1	5	600	6
1	54	6	2	44	1	0	0	0	0	1	1	2	1	2	28	2	4	2	2	3	4	2	5	4	5	3	3	3	4	2	100000	4
2	25	4	1	50	1	0	0	0	0	1	1	6	2	1	28	2	2	2	1	1	2	1	3	2	3	1	3	2	4	3	3000	9
1	55	1	6	97	1	0	0	0	0	1	1	5	4	2	28	2	2	2	1	3	3	3	3	3	3	2	2	2	1	2	2000	9
2	31	2	3	50	1	0	0	0	0	1	1	7	2	2	24	2	2	2	2	1	1	2	2	1	1	3	2	2	4	1	900	15
1	53	3	2	40	1	0	0	0	0	5	1	1	1	3	28	2	2	2	1	1	1	1	1	1	1	1	1	1	2	1	400	9
1	39	8	3	50	1	0	0	0	0	1	1	1	4	2	31	4	4	4	1	1	1	1	1	1	1	1	1	1	1	3	600	4
1	49	3	3	40	1	0	0	0	0	3	2	3	3	2	28	1	1	2	4	5	3	3	3	3	3	4	3	4	1	3	800	9
1	42	9	1	70	1	0	0	0	0	1	1	5	1	2	28	4	2	2	4	1	1	1	1	1	2	3	2	2	4	1	400	9
1	42	2	3	40	1	0	0	0	0	1	1	5	1	1	29	2	2	2	2	1	1	1	1	1	1	2	2	2	1	4	800	11
1	49	2	3	80	1	0	0	0	0	1	1	4	3	2	22	2	2	2	1	1	1	1	1	1	1	1	1	1	4	3	450	6
1	45	6	3	80	6	0	0	0	0	1	1	7	2	1	28	2	2	2	3	3	3	2	3	3	4	3	2	2	3	3	1050	9
2	55	3	1	56	1	0	0	0	0	1	1	7	2	2	28	1	1	2	3	3	4	1	2	3	4	3	2	3	2	1	300	4
1	46	9	1	85	2	0	0	0	0	5	2	2	3	2	23	1	1	4	3	3	1	2	2	3	3	3	3	3	2	1	550	2
1	48	3	3	40	1	0	0	0	0	1	1	1	1	2	28	2	2	2	2	2	1	1	1	2	1	2	2	2	1	3	500	9
1	58	3	1	70	1	0	0	0	0	1	1	3	3	1	28	2	2	2	3	1	1	1	1	1	2	3	3	3	1	2	840	9
1	60	3	3	50	1	0	0	0	0	3	1	6	2	2	22	1	1	1	3	3	2	3	3	2	2	3	2	3	1	4	1400	9
1	43	5	1	48	1	0	0	0	0	5	4	2	1	1	28	4	2	2	2	2	1	2	2	1	1	2	1	2	4	4	1200	9
1	58	12	1	40	1	0	0	0	0	1	1	2	4	1	27	2	2	2	1	1	1	1	1	1	1	1	1	1	4	2	500	9
1	49	2	3	97	1	0	0	0	0	1	1	1	3	1	26	1	1	2	1	1	1	1	1	1	1	1	1	1	1	3	500	15
1	49	8	1	38	7	0	0	0	0	4	3	6	1	2	28	2	2	2	3	3	2	2	2	2	1	3	2	2	1	2	520	4
1	40	5	6	8	2	0	0	0	0	1	2	4	2	2	28	2	1	2	3	5	2	4	4	3	3	3	2	3	3	4	100000	9
1	55	8	1	40	1	0	0	0	0	1	1	6	3	2	28	4	4	4	1	2	2	2	2	2	2	2	2	2	4	2	300	4
2	55	5	1	45	1	0	0	0	0	5	5	2	1	1	25	1	4	2	4	2	2	2	2	2	2	3	3	3	1	3	900	8
1	54	2	5	60	1	0	0	0	0	4	4	1	1	2	28	1	1	2	5	5	4	3	2	2	1	3	3	3	1	4	1400	4
1	55	3	1	40	1	0	0	0	0	3	1	3	1	3	30	4	2	2	3	1	1	1	1	1	1	2	2	2	1	2	850	4
2	56	2	1	52	1	0	0	0	0	1	1	7	4	2	22	4	2	2	2	2	1	3	3	3	1	3	2	2	4	2	500	9
1	48	5	7	40	1	0	0	0	0	3	1	1	2	1	28	3	3	2	3	4	4	4	3	3	3	2	2	2	3	3	401	9
1	60	1	4	45	1	0	0	0	0	1	1	4	2	1	30	2	2	2	1	1	1	1	1	1	1	1	1	1	1	2	1600	9
1	57	3	3	40	1	0	0	0	0	5	2	1	1	2	28	4	2	2	2	2	1	2	1	1	1	2	2	2	1	2	1050	4
2	52	11	7	40	1	0	0	0	0	1	1	5	1	1	20	4	2	2	1	2	1	1	1	1	1	2	2	2	4	1	450	4
1	23	3	7	97	1	0	0	0	0	1	1	6	3	1	29	4	4	2	3	3	3	2	4	4	3	3	3	4	4	1	300	4
1	46	2	3	40	1	0	0	1	0	5	5	1	1	2	28	1	2	2	3	3	3	3	3	3	3	2	2	2	1	1	1000	9
1	53	3	3	70	1	0	0	0	0	1	1	4	2	1	28	1	2	2	3	3	1	2	2	2	1	3	2	2	1	2	10000	9
2	48	3	1	63	1	0	0	0	0	1	1	4	2	3	25	2	2	2	2	1	1	1	1	1	1	1	1	1	2	3	1000	9
1	56	8	1	40	1	0	0	0	0	3	3	4	2	2	30	1	2	2	1	1	2	2	2	2	2	3	3	3	1	4	600	9
1	53	3	1	48	1	0	0	0	0	3	1	5	3	2	28	2	2	2	1	1	1	1	1	1	1	4	3	3	1	2	700	9
2	50	5	3	35	3	0	0	0	0	1	1	1	1	1	28	2	2	2	2	2	1	1	1	1	1	1	1	1	1	3	1500	6
2	50	2	1	40	1	0	0	0	0	1	1	6	4	1	28	4	2	2	1	4	2	1	2	1	1	2	2	1	1	2	450	9
1	33	7	1	56	4	0	0	0	0	1	1	3	2	2	32	2	2	2	2	3	4	3	3	2	3	3	2	3	2	2	500	9
1	49	2	2	46	1	0	0	0	0	2	1	5	2	2	24	1	1	2	1	2	1	2	1	1	1	2	2	2	4	1	710	9
1	59	2	5	97	1	0	0	0	0	1	1	6	2	2	28	2	2	2	2	1	1	1	1	1	1	2	2	2	1	2	1000	9
1	43	8	1	40	1	0	0	0	1	5	5	2	1	2	32	1	1	2	3	4	2	1	1	1	1	3	1	1	1	4	600	8
2	37	3	1	50	1	0	0	0	0	1	1	7	2	1	32	2	2	2	2	1	1	1	2	1	2	4	4	4	4	1	430	9
1	63	2	7	35	1	0	0	0	0	5	1	1	4	1	26	1	1	4	2	1	1	1	1	4	1	1	1	1	1	3	850	9
1	63	1	1	56	1	0	0	0	0	3	1	3	1	2	25	4	2	2	2	2	1	2	2	3	1	2	1	1	1	2	280	4
1	45	11	3	60	1	0	0	0	0	5	2	2	1	2	27	2	2	2	2	2	1	2	2	2	2	3	3	3	1	5	1050	3
2	32	3	1	52	1	0	0	0	0	1	1	5	1	1	28	4	4	4	1	2	1	3	2	2	3	1	1	1	4	1	360	9
1	56	1	6	45	3	0	0	0	0	3	2	7	3	1	20	2	2	2	2	1	1	1	1	1	1	1	1	1	1	3	1500	9
1	64	8	1	56	3	0	0	0	0	5	5	1	1	2	26	2	2	2	2	1	1	1	1	3	1	1	1	1	1	2	460	9
1	37	5	1	50	1	0	0	0	0	1	1	5	4	5	28	1	4	4	3	3	2	4	3	3	2	2	3	1	1	3	500	13
2	33	2	1	40	1	0	0	0	0	1	1	6	2	2	30	4	2	2	2	1	1	1	3	3	1	3	1	3	2	2	320	9
1	63	1	1	32	1	0	0	0	0	3	1	1	1	1	30	4	2	2	1	1	1	1	1	1	1	1	1	1	1	3	980	9
1	41	2	4	45	1	0	0	0	0	4	5	1	2	1	28	2	2	2	1	1	1	1	1	1	1	1	1	1	4	3	1390	9
1	52	1	5	40	1	0	0	0	0	5	1	2	2	2	28	2	2	2	1	2	1	1	1	1	1	2	1	1	1	2	980	13
1	64	4	5	48	1	0	0	0	0	5	4	2	2	1	28	1	1	2	1	2	1	1	1	1	1	2	3	2	1	2	1200	9
1	55	8	1	70	1	0	0	0	0	5	2	1	1	2	32	4	2	2	2	2	1	1	2	2	2	2	2	2	1	2	620	4
1	33	10	1	45	1	0	0	0	0	1	1	7	2	2	28	2	2	2	2	1	1	1	1	1	1	2	2	2	1	2	400	9
1	36	8	1	45	5	0	0	0	0	3	5	2	2	3	28	2	2	2	1	1	1	1	1	1	1	2	1	1	1	5	1000	6
1	46	1	4	97	2	0	0	0	0	1	1	1	2	1	28	1	1	1	1	3	3	3	3	3	3	3	3	3	1	3	600	15
1	42	1	4	50	1	0	0	0	0	1	1	3	1	1	30	2	2	2	1	1	1	1	1	1	1	1	1	1	1	3	1000	9
1	60	3	3	45	1	0	0	0	0	1	1	4	2	2	28	2	2	2	2	1	1	1	1	2	1	3	3	2	1	3	800	9
1	62	2	4	45	1	0	0	0	0	3	1	4	2	2	26	2	2	2	2	2	1	1	1	1	1	2	1	1	1	2	790	9
2	28	3	1	36	1	0	0	0	0	1	1	6	1	1	32	4	4	2	1	3	3	3	3	3	3	4	3	3	4	1	400	9
1	52	2	4	65	1	0	0	0	0	3	1	1	2	2	27	2	2	2	2	3	1	3	3	2	2	3	2	3	1	4	1000	6
1	59	3	1	40	1	0	0	0	0	5	5	4	2	1	26	1	2	2	3	1	1	1	2	1	1	2	2	2	4	2	620	16
2	50	3	3	39	1	0	0	0	0	1	1	6	1	2	32	1	1	1	2	1	1	2	2	1	2	2	3	3	4	1	700	13
1	58	1	5	36	1	0	0	0	0	5	2	1	1	4	23	1	1	4	3	3	2	1	2	2	1	3	1	2	1	3	1500	4
1	47	3	1	55	1	0	0	0	0	3	3	5	1	2	28	2	1	2	2	2	1	2	1	1	1	2	2	2	1	4	800	9
1	48	3	3	45	1	0	0	0	0	1	1	6	3	3	28	4	2	2	3	2	3	3	2	3	2	2	2	2	1	4	750	9
1	45	10	3	44	5	0	0	0	0	3	3	2	4	2	28	2	2	2	2	3	3	2	2	2	2	2	2	2	1	4	620	9
1	48	4	1	60	1	0	0	0	0	3	1	4	1	3	24	2	3	2	3	3	3	3	2	3	4	3	2	2	1	3	520	9
1	61	1	5	40	1	0	0	0	0	1	1	4	4	2	27	2	2	2	1	2	2	2	2	2	2	3	3	3	1	2	670	9
2	64	1	6	45	1	0	0	0	0	5	5	3	2	1	28	1	2	2	1	1	1	1	1	1	1	2	1	2	1	2	3600	9
1	51	2	5	50	1	0	0	0	0	5	5	1	2	1	20	2	2	2	2	2	1	2	2	1	1	2	2	3	4	1	1900	9
2	25	5	1	45	1	0	0	0	0	1	1	3	2	1	28	2	2	2	3	4	3	3	4	3	3	2	2	2	4	3	350	9
1	57	3	1	50	1	0	0	0	0	3	1	1	4	2	28	4	2	1	2	3	5	4	5	5	5	4	1	2	1	2	1200	13
1	60	3	5	31	1	0	0	0	0	5	4	2	2	4	27	1	1	2	1	2	1	1	1	2	1	2	2	3	1	2	950	10
1	63	5	1	40	5	0	0	0	0	3	1	3	3	3	26	1	2	2	3	3	2	2	2	3	2	3	3	3	1	4	800	9
1	60	1	5	50	1	0	0	0	0	3	1	3	2	1	28	1	1	2	3	1	1	1	1	2	1	1	1	1	1	2	1200	9
1	52	10	1	48	1	0	0	0	0	5	5	1	1	3	25	4	4	4	1	3	2	2	4	3	2	2	3	3	1	5	700	2
2	27	3	1	50	1	0	0	0	0	1	1	5	1	2	28	2	2	2	1	2	1	2	3	2	1	2	2	2	4	2	500	4
2	49	2	1	46	1	0	0	0	0	3	5	6	4	1	30	2	2	2	1	1	1	1	1	1	1	2	2	2	2	2	380	9
1	34	8	1	50	1	0	0	0	0	5	5	5	1	2	28	2	2	2	2	2	4	3	3	4	3	3	3	3	4	5	500	4
1	45	3	1	40	1	0	0	0	0	1	1	6	1	2	28	2	2	2	2	2	2	2	2	2	2	2	2	2	4	2	580	9
2	39	3	1	40	1	0	0	0	0	1	1	5	1	3	32	2	2	2	1	2	2	2	2	2	3	2	2	2	1	2	400	9
2	44	3	1	45	1	0	0	0	0	5	1	3	3	1	32	4	2	2	1	1	1	1	1	1	1	1	1	1	4	1	700	6
1	59	1	5	40	1	0	0	0	0	3	3	5	2	2	30	1	1	1	4	2	3	3	3	3	3	4	3	2	1	1	900	9
1	50	3	3	64	1	0	0	0	0	1	1	4	4	2	29	2	1	2	1	2	2	2	3	2	1	2	2	2	1	2	800	4
1	33	3	1	70	1	0	0	0	0	1	1	6	1	1	24	1	2	2	2	2	2	3	3	2	2	3	3	3	4	4	700	9
2	54	3	1	10	1	0	0	0	0	1	1	4	2	1	27	2	2	2	2	3	2	2	2	2	2	4	4	4	1	2	1100	9
1	48	3	1	60	1	0	0	0	0	1	1	6	1	2	28	4	2	2	1	1	1	1	1	1	1	1	1	1	1	3	900	9
1	47	4	1	40	1	0	0	0	0	3	1	1	4	3	30	2	2	2	1	2	3	2	2	3	3	3	3	2	2	3	850	9
1	42	8	1	50	4	0	0	0	0	5	1	4	1	2	20	4	1	2	2	4	3	4	4	3	3	3	3	3	1	5	750	13
2	59	3	1	56	1	0	0	0	0	3	1	3	2	1	26	4	1	1	1	3	1	1	3	2	1	1	1	1	1	2	1100	8
2	46	3	1	35	1	0	0	0	0	1	1	4	2	1	28	1	1	2	1	1	1	1	2	3	2	2	2	1	1	3	1000	9
1	64	10	1	48	2	0	0	0	0	3	1	1	1	3	30	4	1	4	3	3	1	1	2	2	2	3	3	3	1	3	500	4
1	48	9	1	34	8	0	0	0	0	3	5	3	3	1	24	4	2	2	1	1	1	2	1	1	1	1	1	1	4	1	720	4
1	51	9	1	53	1	0	0	0	0	2	2	1	1	2	27	2	2	1	2	2	2	2	2	2	2	2	3	2	4	1	380	13
2	35	5	1	8	1	0	0	0	0	5	3	6	1	2	30	4	2	2	1	3	2	3	2	1	1	1	1	1	1	4	750	3
2	38	2	2	35	1	0	0	0	0	3	1	5	1	1	28	2	2	2	1	2	2	1	2	1	2	3	2	3	1	3	950	13
1	55	1	4	40	1	0	0	0	0	1	1	1	2	1	20	2	2	4	3	1	1	1	1	1	1	2	2	2	1	3	790	9
1	25	5	1	45	1	0	0	0	0	1	1	4	2	2	28	2	1	2	4	2	3	3	3	3	2	2	2	2	4	3	1000	9
1	42	11	2	78	1	0	0	0	0	3	1	4	1	3	0	2	2	2	3	2	1	1	1	1	1	3	3	1	1	4	650	4
1	60	3	3	42	1	0	1	0	0	1	1	6	1	3	25	1	1	4	2	2	1	1	1	1	1	3	3	3	1	2	950	13
1	50	4	3	50	1	0	0	0	0	1	1	5	3	2	28	1	2	2	3	3	3	4	3	3	4	3	2	2	4	3	900	9
1	56	6	4	3	6	0	0	0	0	1	1	7	2	1	32	1	2	2	3	2	3	3	4	3	3	2	2	2	1	3	3000	9
1	61	3	1	27	1	0	0	0	0	2	1	4	1	3	24	1	1	4	1	1	1	1	1	1	1	3	1	1	1	2	330	9
2	50	2	1	64	1	0	0	0	0	1	1	3	1	1	22	2	2	2	2	1	1	1	1	1	1	1	1	1	1	3	900	4
1	32	12	1	48	5	0	0	0	0	1	1	4	2	1	32	4	4	4	3	1	1	1	1	1	1	1	1	1	1	3	400	4
2	49	2	1	68	1	0	0	0	0	5	2	1	4	2	31	1	2	2	1	1	1	1	1	1	1	3	2	2	2	1	670	8
2	41	4	4	60	1	0	0	0	0	1	1	3	2	1	28	4	2	2	2	2	2	2	2	2	2	2	2	2	4	1	600	9
1	51	1	4	55	1	0	0	0	0	5	1	4	1	3	26	4	2	2	1	3	2	3	2	2	3	3	3	3	1	3	1200	9
1	51	11	2	50	1	0	0	0	0	1	1	6	1	3	28	2	2	2	3	2	2	2	2	2	2	2	2	2	4	1	320	6
1	38	3	1	20	1	0	0	0	0	1	1	4	2	3	28	1	2	2	3	3	4	5	5	5	5	4	4	4	4	1	440	9
1	28	5	3	40	3	0	0	0	0	5	5	1	2	1	32	1	1	1	5	5	5	5	5	5	4	4	4	3	1	5	1500	9
1	58	2	1	70	1	0	0	0	0	5	1	3	1	2	18	2	2	2	1	1	1	1	1	1	1	1	1	1	1	5	450	9
1	55	2	4	42	1	0	0	0	0	2	2	3	1	2	28	1	1	2	3	1	1	1	1	1	1	3	2	2	1	3	1500	9
1	32	3	1	50	1	0	0	0	0	1	1	1	2	2	28	2	2	2	3	1	1	2	1	1	1	3	3	2	4	3	900	9
1	57	1	3	60	1	0	0	0	0	1	1	6	2	1	28	2	2	2	2	1	1	1	2	2	1	3	4	3	1	4	800	11
1	56	2	1	40	1	0	0	0	0	3	1	1	2	3	26	2	1	1	1	2	1	1	1	1	1	3	2	2	4	1	600	9
1	47	3	1	40	1	0	0	0	0	1	1	6	2	2	28	4	2	4	3	2	1	1	2	1	1	3	3	3	1	5	400	9
1	60	2	1	60	1	0	1	0	0	5	1	2	1	2	22	1	1	2	2	1	1	1	1	1	1	2	1	1	1	4	800	4
1	51	2	6	56	1	0	0	0	0	1	1	4	3	2	28	4	4	4	2	3	3	3	3	3	3	2	2	2	1	3	15	6
1	52	1	4	72	1	0	0	0	0	5	3	6	1	2	28	1	1	2	4	5	5	5	5	5	5	4	4	4	1	5	820	4
1	59	2	5	90	7	0	1	1	0	5	5	1	2	1	22	1	1	1	4	5	5	5	5	5	5	4	4	4	1	9	1200	9
1	62	1	5	40	1	0	0	0	0	2	1	4	2	2	29	2	2	1	2	1	1	1	1	1	1	1	1	1	1	3	600	9
1	43	1	4	50	1	0	0	0	0	3	5	2	1	2	30	2	2	2	1	1	1	1	1	1	1	2	1	1	1	4	1200	9
1	46	8	2	45	5	0	0	0	0	2	1	1	1	3	30	1	2	2	5	3	4	4	4	4	4	2	2	2	1	6	500	9
2	58	3	3	35	1	0	0	0	0	2	2	6	2	2	28	2	2	2	1	2	3	2	3	2	2	4	3	4	2	1	300	9
1	50	1	5	40	1	0	0	0	0	5	5	3	3	2	20	2	2	2	4	3	3	3	3	3	3	2	3	3	1	5	720	9
2	54	12	3	56	1	0	0	0	0	1	1	7	2	1	0	2	2	2	1	1	1	1	1	1	1	2	2	2	4	2	1000	9
1	58	12	1	41	1	0	0	0	0	1	1	1	2	1	24	1	2	2	2	1	1	1	1	1	1	2	1	1	1	2	1000	9
2	59	2	1	56	1	0	0	0	0	2	1	2	1	2	29	2	2	4	2	3	3	3	3	4	5	3	4	4	1	2	900	6
2	52	12	2	50	2	0	0	0	1	1	1	5	2	1	30	2	2	2	2	3	3	3	3	3	3	2	2	2	6	2	10000	13
1	61	8	1	56	3	0	0	0	0	3	1	4	2	3	21	1	2	2	2	2	1	1	1	1	1	3	1	2	1	2	1100	4
1	57	1	5	35	1	0	0	0	0	1	1	6	4	2	26	1	1	2	3	1	1	1	1	1	1	3	1	1	4	1	1200	9
1	48	4	1	97	5	0	0	0	0	1	1	7	1	1	32	2	2	2	2	3	3	4	3	4	3	3	3	3	1	2	200	14
1	57	1	6	40	1	0	1	0	0	1	1	1	2	1	24	3	1	2	3	1	1	1	1	1	1	1	1	1	2	5	4780	13
1	52	3	3	65	1	0	0	0	0	5	5	4	1	2	27	2	1	2	3	2	3	3	3	3	2	2	2	2	1	3	800	16
2	50	3	1	65	1	0	0	0	0	1	1	4	2	1	28	2	2	2	2	1	1	1	1	1	1	2	2	2	3	2	750	8
1	35	8	3	50	1	0	0	0	0	3	2	6	4	3	27	2	2	2	3	3	1	2	2	2	2	3	2	2	1	3	600	6
1	48	3	1	43	1	0	0	0	0	3	5	4	1	2	29	4	2	2	3	2	2	1	3	3	3	3	3	3	4	1	395	4
1	57	5	1	32	1	0	0	0	0	4	1	5	4	2	24	2	2	2	2	1	1	1	1	1	1	2	1	1	4	1	400	4
2	53	3	1	50	1	0	0	0	0	2	2	1	2	2	26	1	1	2	2	2	2	2	2	2	1	3	2	2	4	2	350	4
2	34	3	1	44	1	0	0	0	0	1	1	4	3	2	32	4	2	2	3	4	5	4	5	5	5	4	4	4	2	2	510	9
1	54	1	4	55	1	0	1	0	0	5	2	1	1	3	24	2	1	2	3	2	1	2	1	2	1	2	1	2	1	6	1350	9
1	56	1	1	56	1	0	0	0	0	5	1	1	4	2	24	2	1	2	3	2	1	3	3	3	2	2	2	2	1	3	700	9
1	54	1	4	50	1	0	0	0	0	1	1	3	4	2	31	2	2	2	2	1	1	2	1	1	1	2	2	2	1	3	1170	9
1	52	5	3	50	6	0	0	0	0	5	1	4	1	2	32	1	1	2	4	1	2	1	2	1	3	4	3	3	1	4	1000	9
1	47	2	4	60	1	0	0	0	0	3	3	1	1	2	30	2	2	2	1	4	4	4	4	4	4	3	3	3	1	4	1140	9
2	55	5	1	32	3	0	0	0	0	5	5	3	2	2	26	2	1	2	1	1	1	1	2	3	1	2	2	2	3	4	800	4
1	35	2	3	40	1	0	0	0	0	2	2	5	1	2	32	1	1	2	2	3	3	3	3	3	3	2	2	2	4	1	600	13
1	56	3	4	48	1	0	0	0	0	1	1	6	4	3	30	2	2	2	2	1	1	1	1	1	1	2	1	2	1	1	850	9
1	50	8	1	60	5	0	0	0	0	3	3	6	1	2	28	4	2	2	3	1	2	1	2	2	2	3	3	3	1	2	470	4
1	51	3	2	50	1	0	0	0	0	1	1	4	1	3	0	2	2	2	2	2	1	2	2	2	1	2	2	2	2	1	780	9
2	35	3	1	40	1	0	0	0	0	2	4	3	2	1	20	2	2	2	3	3	5	5	5	5	5	4	4	4	4	3	1000	9
1	62	5	1	2	1	0	0	0	0	1	1	1	2	2	28	4	1	1	1	4	3	4	3	3	3	3	2	2	1	3	200	9
1	60	3	4	45	1	0	0	0	0	5	2	4	2	1	26	1	1	1	3	2	1	1	1	1	1	1	1	1	1	1	967	9
1	52	3	1	40	1	0	1	0	0	1	1	2	1	3	28	1	1	2	5	4	2	4	4	4	4	4	4	4	4	1	800	9
2	34	4	7	42	1	0	0	0	0	1	1	5	2	1	28	2	1	2	3	2	3	2	2	2	3	3	3	3	4	4	250	4
1	52	3	1	50	3	0	0	0	0	2	1	6	2	2	20	1	1	1	4	3	3	2	2	3	3	2	2	2	2	1	500	9
2	54	5	1	40	2	0	0	0	0	2	1	2	4	2	30	2	2	2	1	4	4	5	5	5	5	3	3	3	4	2	350	9
1	53	3	3	45	1	1	1	0	1	3	2	1	3	2	26	2	2	2	1	1	1	1	2	1	1	2	1	2	1	3	1150	9
2	50	5	1	97	1	0	0	0	0	1	1	3	2	1	25	4	1	2	3	3	3	3	3	3	3	3	3	3	1	5	600	8
2	44	5	1	50	1	0	0	0	0	1	1	5	1	2	30	4	2	2	2	2	1	2	2	2	1	2	2	2	4	1	380	9
1	40	2	1	63	1	0	0	0	0	1	1	4	1	1	28	2	2	2	2	3	3	3	4	4	1	1	1	1	1	4	600	9
1	58	3	4	40	1	0	1	0	0	2	1	3	4	2	28	1	2	2	3	4	2	2	3	3	2	3	3	3	1	4	10000	9
1	35	3	2	40	1	0	0	0	0	3	5	6	4	2	24	2	2	2	2	1	1	1	1	1	1	1	1	1	1	2	500	9
1	28	4	1	38	1	0	0	0	0	1	1	5	2	2	28	2	2	2	2	1	1	1	1	1	1	3	1	1	4	1	350	6
1	45	3	5	50	1	0	0	0	0	1	1	2	2	2	28	2	2	2	1	2	2	1	1	1	1	2	2	2	4	2	2000	15
1	54	3	4	60	1	0	0	0	0	4	5	3	3	2	28	1	2	1	3	3	1	3	3	3	3	3	3	2	1	2	1100	9
2	47	3	1	45	1	0	0	0	0	1	1	7	3	1	28	2	2	2	1	1	1	1	1	1	1	3	3	3	1	4	1000	8
1	38	12	3	60	1	0	0	0	0	3	5	6	1	3	25	2	2	2	2	2	1	1	1	1	1	2	1	1	1	4	900	9
2	37	5	1	40	1	0	0	0	0	3	5	5	2	1	32	2	2	2	3	1	1	1	1	1	1	1	1	1	4	3	800	9
1	44	2	2	60	2	0	0	0	0	5	5	6	3	2	27	2	2	2	2	1	2	1	2	1	1	2	1	1	1	3	650	8
1	53	1	5	60	8	0	0	0	0	5	5	1	4	2	28	1	2	2	2	1	1	1	1	1	1	1	1	1	1	5	1100	9
1	37	4	2	65	1	0	0	0	0	1	1	4	2	1	28	2	2	2	3	3	1	2	2	3	1	3	2	2	1	3	850	9
1	57	12	1	40	7	0	0	0	0	5	2	4	1	3	27	2	2	2	1	1	1	1	1	1	1	1	1	1	1	2	650	4
1	23	5	1	41	1	0	0	0	0	2	1	5	2	2	0	2	2	2	3	1	1	1	1	1	2	3	3	3	4	3	800	9
2	49	3	1	97	1	0	0	0	0	1	1	6	1	2	32	4	2	2	3	1	1	1	1	1	1	3	2	2	4	1	500	9
1	46	3	4	43	1	0	0	0	0	2	1	6	2	2	26	2	2	2	2	1	1	1	1	1	1	1	1	1	1	4	400	9
1	57	2	1	32	1	0	0	0	0	1	1	3	2	2	32	1	2	2	1	1	1	1	1	2	1	3	3	2	4	2	500	15
2	54	3	1	40	1	0	0	0	0	1	1	5	2	1	28	2	1	2	2	2	1	1	1	2	1	2	2	2	1	4	1200	4
1	45	3	4	32	1	0	0	0	0	3	1	4	1	1	32	1	1	2	2	1	1	1	2	1	1	3	3	3	1	5	650	9
2	37	3	3	40	1	0	0	0	0	1	1	6	1	2	28	4	2	2	2	1	1	1	1	1	1	3	1	3	2	2	570	9
1	41	8	1	40	6	0	0	0	0	5	4	1	3	3	28	2	2	2	3	2	1	1	1	1	1	1	1	1	1	2	600	9
1	53	1	6	30	1	0	0	0	0	5	5	3	4	2	28	4	1	2	2	2	1	1	1	2	1	1	1	1	1	2	300	9
1	63	11	1	56	7	0	0	0	0	1	1	1	1	1	28	2	2	2	2	1	1	1	1	1	1	2	2	2	4	1	300	6
1	36	2	1	50	1	0	0	0	0	2	2	3	2	2	30	2	2	2	1	2	1	1	2	2	1	1	1	1	4	1	490	6
1	57	2	1	40	1	0	0	0	0	3	1	4	4	2	31	2	2	2	1	1	1	1	1	1	1	1	1	1	1	3	100	9
2	50	1	4	45	1	0	0	0	0	1	1	1	2	2	28	2	2	2	1	1	1	1	2	2	1	3	3	3	1	2	4500	11
1	47	3	3	40	1	0	0	0	0	2	1	3	3	1	32	4	2	2	2	2	1	1	1	1	1	3	3	3	1	4	900	4
1	53	5	3	45	1	0	0	0	0	2	3	4	2	2	1	2	2	2	2	1	1	1	1	1	3	2	1	2	1	4	650	9
1	25	3	1	97	1	0	0	0	0	1	1	1	1	1	28	2	2	2	2	3	2	3	3	3	3	3	3	3	4	5	300	9
1	34	2	1	39	3	0	0	0	0	5	5	4	1	2	28	2	2	2	2	1	1	1	3	3	1	2	1	1	1	7	1500	9
2	43	3	1	40	1	0	0	0	0	1	1	6	1	2	20	2	2	2	3	5	5	5	5	5	5	4	4	4	4	2	800	9
1	58	1	5	56	1	0	0	0	0	1	1	1	2	3	28	2	2	2	1	4	4	3	5	4	3	2	3	2	2	1	900	9
1	24	2	1	7	2	0	0	0	0	3	3	3	2	3	3	1	1	1	1	1	1	1	1	1	1	1	1	1	3	1	700	9
1	50	1	5	60	1	0	0	0	0	5	5	6	1	2	30	1	2	4	3	1	1	2	1	1	1	2	2	1	1	4	920	9
1	54	2	3	50	1	0	0	0	0	1	1	1	3	2	28	2	2	2	2	1	1	1	1	1	1	3	2	1	1	2	1000	13
1	46	3	1	40	1	0	0	0	0	1	1	1	2	2	32	2	2	2	2	1	1	3	2	2	2	2	2	2	4	1	450	9
1	62	2	1	36	1	0	0	0	0	5	4	7	1	2	28	4	2	2	2	1	1	1	1	1	1	3	3	3	1	2	820	9
1	56	1	4	40	1	0	1	0	0	3	1	3	3	2	27	2	1	2	3	3	2	3	3	2	3	3	3	3	1	3	1000	9
2	37	3	3	45	1	0	0	0	0	1	1	4	3	1	28	2	2	2	1	1	1	1	1	1	1	2	2	2	4	3	3000	9
1	52	2	3	50	1	0	0	0	0	3	1	4	1	2	25	1	2	2	2	2	1	2	2	1	1	3	2	3	1	2	1600	15
1	47	5	1	34	2	0	0	0	0	2	1	3	1	3	24	2	2	2	1	2	1	3	1	1	1	1	1	2	4	2	400	9
1	45	1	5	50	1	0	0	0	0	1	1	5	1	2	28	2	2	2	1	3	2	2	2	2	2	3	3	3	1	4	950	9
1	48	3	3	50	1	0	0	0	0	1	1	6	4	2	18	2	2	2	3	2	2	2	2	2	2	2	2	2	1	3	630	6
1	46	1	4	50	1	0	0	0	0	1	1	4	2	2	30	2	2	2	1	1	1	1	1	1	1	3	1	2	1	5	1300	9
1	50	5	3	43	1	0	0	0	0	3	1	4	4	1	25	2	2	2	1	1	1	1	1	1	1	3	3	2	1	3	650	9
2	49	2	1	50	1	0	0	0	0	1	1	6	2	1	24	2	2	2	2	1	1	1	1	1	1	1	1	1	4	1	500	15
1	53	3	4	63	1	0	0	0	0	5	5	3	1	1	30	2	2	2	1	1	1	1	1	1	1	1	1	1	1	5	1500	8
1	64	1	6	40	1	0	0	0	0	1	1	1	1	2	28	1	2	2	4	2	1	1	1	1	1	2	2	2	1	3	1900	13
1	64	1	4	48	1	0	0	0	0	2	1	5	3	1	27	2	2	1	2	1	1	2	2	1	1	2	2	3	1	2	680	9
1	58	3	3	45	1	0	1	0	0	1	1	7	1	2	26	1	1	2	2	1	1	1	1	1	1	2	1	2	1	2	850	9
1	48	11	1	45	8	0	0	0	0	3	3	1	1	2	25	2	2	2	2	2	1	1	1	1	1	3	3	3	4	3	820	4
1	49	3	3	40	1	0	0	0	0	2	1	6	2	2	28	2	2	2	2	3	2	4	3	2	3	2	3	2	1	3	800	9
1	59	1	4	50	1	0	0	0	0	3	1	4	1	2	7	2	1	1	2	1	1	1	1	1	1	1	1	1	4	1	700	9
2	33	3	1	42	1	0	0	0	0	1	1	4	1	2	28	1	2	2	3	4	5	5	5	4	5	4	4	4	1	2	1000	9
2	44	9	1	56	1	0	0	0	0	1	1	5	3	2	22	2	2	2	2	1	1	1	2	1	1	1	1	1	2	2	400	8
1	46	2	3	70	1	0	0	0	0	5	5	5	4	2	28	2	2	2	2	1	1	1	2	1	1	2	1	1	1	5	960	4
2	33	3	2	40	1	0	0	0	0	1	1	2	1	2	28	2	2	2	2	1	1	2	2	2	1	1	2	2	4	2	750	14
2	51	1	4	55	1	0	0	0	0	1	1	5	2	2	27	4	2	2	2	2	2	1	2	3	2	2	2	1	4	2	1200	6
1	52	4	1	40	1	0	0	0	0	3	3	3	4	2	26	4	1	2	2	1	1	1	2	2	1	3	2	3	2	3	800	9
2	60	2	1	40	6	0	0	0	0	1	1	3	2	1	27	1	1	1	1	2	3	3	3	3	3	3	2	3	4	2	350	9
1	50	1	6	70	2	0	0	0	0	3	3	5	1	3	26	4	4	2	1	1	1	1	2	1	2	2	3	2	1	5	700	5
2	56	3	1	35	1	0	0	0	0	1	1	1	2	2	30	2	2	2	1	1	1	1	1	1	1	1	1	1	1	3	800	9
2	50	3	1	35	1	0	0	0	0	1	1	4	2	1	28	2	2	2	1	1	1	1	1	1	1	1	1	1	4	1	1000	15
1	33	5	1	90	1	0	0	0	0	5	5	3	1	2	28	1	1	1	3	3	4	3	3	3	3	2	2	3	4	1	400	9
2	33	5	1	45	1	0	0	0	0	1	1	6	3	2	28	1	2	2	3	1	1	1	1	1	1	3	3	1	4	1	400	9
1	47	5	1	35	1	0	0	0	0	1	1	4	1	2	26	2	2	2	1	1	1	2	2	1	2	3	3	3	4	1	200	4
2	46	3	1	40	1	0	0	0	0	1	1	4	3	2	28	4	4	4	3	2	2	2	2	2	2	2	2	2	2	1	580	9
1	59	1	1	45	1	0	0	0	0	3	1	1	1	2	31	1	2	2	1	2	1	2	2	2	2	3	2	3	1	4	1200	13
1	54	1	4	40	1	0	0	0	0	1	1	6	2	1	30	2	2	2	1	1	1	1	1	1	1	1	1	1	1	5	900	15
1	55	3	3	40	1	0	0	1	0	3	1	6	4	2	22	2	1	2	1	3	2	2	2	2	2	3	2	3	1	2	800	6
2	37	11	1	40	1	0	0	0	0	1	1	7	3	3	28	1	2	2	2	3	3	3	3	3	3	2	2	2	4	1	300	4
1	40	6	3	40	3	0	0	0	0	1	1	1	1	2	28	2	1	3	2	2	3	4	4	2	3	3	2	3	2	4	650	9
1	61	8	1	40	7	0	0	0	0	5	4	1	1	3	28	4	4	2	1	3	1	2	1	2	1	4	3	3	1	2	440	4
1	28	2	1	58	1	0	0	0	0	1	1	5	2	2	28	2	2	2	1	1	1	1	1	1	1	1	1	2	4	1	420	13
1	63	1	4	32	1	0	0	1	0	5	2	6	4	2	23	1	2	2	2	2	1	2	1	1	1	2	1	1	1	2	400	4
1	53	4	4	45	1	0	0	0	0	3	3	4	2	2	27	2	1	1	2	2	1	1	1	1	1	3	2	2	4	1	800	9
1	55	1	5	70	1	0	0	0	0	1	1	4	1	3	27	4	4	4	3	1	1	1	1	1	1	1	1	1	1	2	700	9
1	57	2	1	40	1	0	0	0	0	2	1	1	2	2	24	2	2	2	1	3	4	4	4	4	4	3	4	4	2	1	700	9
1	25	3	1	45	1	0	0	0	0	1	1	4	1	3	28	1	2	2	5	1	1	1	1	1	1	2	3	3	4	1	450	10
2	30	2	1	50	1	0	0	0	0	1	1	4	2	2	27	1	2	2	4	2	2	2	1	2	1	3	2	1	4	1	600	9
1	54	3	3	59	1	0	0	0	0	1	1	6	2	2	28	2	2	2	2	2	2	2	2	1	2	1	1	1	4	1	750	9
2	40	2	1	45	1	0	0	0	0	1	1	7	4	2	26	2	2	2	3	1	1	1	1	1	1	1	1	1	1	4	990	9
1	48	1	5	60	2	0	0	0	0	5	2	5	1	2	32	2	2	2	2	1	1	1	1	1	1	1	1	1	1	4	950	13
1	47	2	3	45	1	0	0	0	0	1	1	6	1	2	28	1	4	4	4	3	2	3	3	2	2	4	3	3	4	1	610	13
1	61	8	1	40	1	0	0	0	0	5	5	6	1	2	24	2	2	2	1	1	1	1	1	1	1	1	1	1	1	5	470	8
2	28	3	1	50	1	0	0	0	0	2	2	3	3	3	32	2	2	2	2	1	1	1	1	1	1	1	1	1	4	2	650	9
2	50	2	1	40	1	0	0	0	0	3	2	4	2	1	29	2	2	2	2	2	2	2	2	2	5	3	2	3	4	3	700	6
2	57	3	1	40	1	0	0	0	0	5	5	7	2	2	28	2	2	2	1	1	1	1	1	1	1	1	1	1	3	2	1200	4
1	56	1	4	45	1	0	1	0	0	1	1	2	1	3	29	1	2	2	2	1	1	2	2	1	1	3	2	2	1	3	920	13
1	51	1	5	50	4	0	0	0	0	5	5	1	3	2	24	1	2	2	2	3	4	4	4	3	3	3	3	3	1	5	1000	9
2	53	5	1	40	1	0	0	0	0	3	3	6	1	2	27	2	1	2	2	1	1	1	2	2	1	2	2	2	2	1	250	4
1	56	10	1	24	1	0	0	0	0	3	1	1	3	3	28	4	4	4	2	3	2	3	3	3	2	3	3	2	1	2	420	4
1	56	3	3	39	1	0	0	0	0	3	2	1	2	1	28	1	1	1	4	2	2	2	1	1	3	3	3	3	1	2	950	9
1	45	3	3	42	1	0	0	0	0	1	1	4	1	2	28	1	2	2	2	3	1	1	2	1	1	1	1	1	1	2	1800	9
1	57	5	3	40	5	0	0	0	0	2	2	1	3	2	30	1	4	2	4	2	1	1	1	1	1	2	2	2	1	3	800	4
1	38	7	3	50	6	0	0	0	0	2	2	2	2	1	31	2	2	2	2	3	2	3	2	2	2	2	2	2	1	4	590	8
2	40	3	1	42	1	0	0	0	0	1	1	4	3	1	28	2	3	2	3	1	2	4	3	2	1	4	1	2	1	2	1250	6
1	54	4	1	45	1	0	0	0	0	1	1	4	1	3	27	2	2	2	1	1	1	1	1	1	1	2	2	2	4	1	330	4
1	55	12	4	85	2	0	0	0	0	2	1	1	3	2	28	4	4	2	3	3	4	3	5	5	4	3	3	3	1	2	800	13
2	25	2	1	56	1	0	0	0	0	1	1	6	1	3	29	1	2	2	4	2	1	2	2	1	1	2	2	2	1	6	800	8
1	50	5	1	40	1	0	0	0	0	1	1	7	1	2	0	2	2	2	2	2	2	2	2	2	2	2	2	2	4	3	800	6
1	52	1	5	70	1	0	0	0	0	5	5	1	2	3	30	1	1	1	3	3	1	2	2	2	1	2	2	2	1	4	1900	9
1	64	5	5	45	1	0	0	0	0	3	1	1	3	1	16	2	1	2	2	3	2	2	2	2	1	3	2	3	1	2	850	9
1	58	1	5	36	1	0	0	0	0	1	1	7	4	1	24	2	2	2	3	1	1	1	3	3	1	4	3	4	1	3	1000	9
1	45	2	1	72	1	0	0	1	0	3	2	1	4	1	19	1	1	1	2	4	4	4	5	5	5	4	4	4	1	2	750	6
1	53	3	4	40	1	0	0	0	0	3	1	1	3	2	28	2	2	2	2	2	1	2	1	1	1	2	2	2	1	2	1000	9
2	42	3	1	53	1	0	0	0	0	1	1	4	1	2	29	1	2	2	2	2	1	1	1	1	1	1	1	1	1	4	1000	4
1	49	9	1	63	5	0	0	0	0	1	1	7	2	2	28	2	2	2	1	1	2	2	2	1	1	1	1	1	4	1	450	9
1	59	12	7	40	1	0	0	0	0	5	5	4	3	3	28	1	1	1	1	3	2	3	4	4	2	2	3	2	1	3	1200	9
1	60	2	1	39	1	0	0	0	0	1	1	6	2	2	26	2	1	2	3	1	2	2	2	1	3	3	3	3	1	4	500	13
1	54	1	5	70	1	0	0	0	0	1	1	2	3	1	31	4	2	2	3	1	1	1	3	2	2	2	2	3	1	3	780	9
1	39	3	3	50	1	0	0	0	0	1	1	6	2	3	28	1	2	2	3	2	1	1	1	1	1	1	1	1	1	3	700	13
1	56	1	1	60	1	0	0	0	0	5	1	1	1	2	30	4	1	2	3	2	1	2	1	1	1	1	1	1	3	4	1100	9
1	57	2	2	60	1	0	1	0	0	5	4	1	4	2	24	2	2	2	2	3	2	2	3	4	3	2	2	3	1	3	900	8
1	49	2	4	97	1	0	0	0	0	2	1	3	2	1	28	2	2	2	1	3	4	3	4	3	2	3	3	3	3	4	2000	9
1	55	4	4	40	4	0	0	0	0	3	2	1	1	3	24	1	2	2	2	4	2	1	3	3	4	3	4	3	1	4	700	4
1	51	4	1	97	1	0	0	0	0	1	1	1	1	3	29	2	2	2	1	1	5	2	5	1	1	4	1	3	1	4	800	9
1	60	2	1	40	1	0	1	0	0	3	2	3	1	3	25	1	1	1	1	1	1	1	1	1	1	1	1	1	1	2	1000	9
1	34	3	1	56	1	0	0	0	0	3	1	4	4	3	32	2	2	2	3	1	1	2	2	1	1	2	1	1	1	4	800	9
1	47	3	3	50	1	0	0	0	0	1	1	6	2	2	0	1	1	2	2	5	5	5	5	5	5	3	4	4	4	1	400	9
1	60	3	1	56	1	0	0	0	0	1	1	4	1	3	28	4	2	2	3	3	1	2	2	2	1	2	2	2	1	2	400	9
2	36	3	1	56	1	0	0	0	0	1	1	3	3	1	10	1	1	1	3	3	3	2	2	2	1	2	2	1	1	3	550	9
1	56	2	1	50	1	0	0	0	0	3	3	1	2	1	28	4	4	2	2	2	1	2	2	1	4	3	2	2	1	4	800	13
2	53	2	2	97	1	0	0	0	0	1	1	1	2	2	18	4	2	2	3	2	3	2	2	2	1	2	2	1	1	4	850	15
2	29	2	1	50	1	0	0	0	0	1	1	4	3	1	24	2	2	2	3	3	1	2	2	2	1	1	1	1	4	4	1100	9
2	50	12	1	40	1	0	0	0	0	3	1	1	1	2	32	4	4	4	3	1	1	4	4	4	3	3	3	3	1	4	450	6
1	57	1	6	55	1	0	0	0	0	5	2	3	1	3	31	2	2	2	1	1	1	1	1	1	1	1	1	1	1	3	750	4
2	29	2	1	40	1	0	0	0	0	1	1	6	1	2	28	2	2	2	3	3	1	2	2	1	1	3	3	3	4	2	800	9
1	57	4	7	46	1	0	0	0	0	1	1	3	1	2	25	3	3	3	3	2	1	1	1	1	1	2	2	2	1	3	550	9
1	56	2	5	60	1	0	0	0	0	3	5	1	4	2	14	1	1	1	5	1	1	1	1	1	1	2	2	2	3	2	1180	9
1	36	2	7	42	1	0	0	0	0	3	2	1	1	2	27	2	2	2	1	1	1	1	1	1	1	4	2	3	1	4	600	6
1	58	2	3	40	1	0	0	0	0	2	1	3	1	2	28	2	2	2	2	3	2	2	2	2	2	3	3	2	1	3	1100	15
1	57	1	5	35	1	0	0	0	0	1	1	2	3	2	30	2	2	2	1	1	1	1	1	1	1	1	1	1	1	3	1350	9
2	30	5	5	60	1	0	0	0	0	1	1	5	3	2	32	2	2	2	1	1	1	2	3	1	1	3	3	3	4	6	2000	8
1	41	11	7	60	1	0	0	0	0	1	1	6	1	5	27	4	3	4	4	3	3	3	3	3	3	2	2	2	4	1	600	13
2	26	4	1	60	1	0	0	0	0	1	1	4	2	2	26	2	2	2	1	1	1	1	1	1	1	1	1	1	4	1	450	9
2	62	12	1	48	1	0	0	0	0	3	5	1	1	2	29	1	2	2	2	2	1	1	1	1	1	2	2	2	2	1	250	4
1	55	1	6	50	2	0	0	0	0	3	1	2	4	2	28	2	2	2	1	1	1	1	1	1	1	1	1	1	1	3	2000	9
1	53	2	1	38	4	0	1	0	0	1	1	7	4	3	31	2	2	2	2	1	3	3	3	3	3	3	3	3	4	1	550	4
2	28	2	1	50	1	0	0	0	0	1	1	5	2	1	28	2	2	2	2	1	1	1	2	1	2	2	3	2	4	1	450	9
1	28	4	3	45	1	0	0	0	0	3	2	3	1	2	28	2	2	2	1	1	1	1	2	3	3	3	3	3	1	2	850	9
1	48	3	1	45	1	0	0	0	0	3	1	4	1	3	27	1	4	2	2	1	1	3	2	2	1	3	1	1	1	2	600	8
1	56	1	5	40	2	0	0	1	0	4	2	1	2	2	20	1	1	1	4	2	1	1	1	1	1	2	2	2	1	4	600	9
1	30	2	1	45	1	0	0	0	0	1	1	6	1	1	32	2	2	2	1	2	1	2	1	2	1	2	1	2	1	3	499	9
1	58	1	2	42	1	0	0	0	0	1	1	3	2	2	26	1	2	1	2	4	3	2	2	2	2	4	3	3	1	1	1000	9
1	51	3	3	32	1	0	0	0	0	1	1	1	4	1	28	4	2	2	3	1	1	1	2	2	1	3	2	2	1	3	910	9
1	56	2	1	60	2	0	0	0	0	5	2	5	3	3	23	1	1	1	1	2	2	2	2	2	2	3	3	3	1	2	700	9
1	58	1	6	54	1	0	1	0	0	3	1	6	1	3	28	2	2	2	2	1	1	2	3	3	1	2	2	2	4	3	1000	13
1	25	2	2	60	2	0	0	0	0	2	2	4	2	2	28	1	1	2	1	2	3	2	2	2	2	3	3	3	1	3	620	9
1	48	3	1	50	1	0	0	0	0	3	2	1	1	2	28	1	2	2	3	2	1	1	1	1	1	2	2	2	1	5	600	9
2	51	3	1	65	3	0	0	0	0	2	1	2	2	2	27	1	1	2	4	5	2	1	3	3	4	2	4	4	4	1	350	6
1	53	2	4	50	1	0	0	0	0	3	1	3	2	2	26	4	2	2	1	1	1	1	1	1	1	1	1	1	1	4	1000	9
1	33	3	2	65	1	0	0	0	0	2	1	5	2	2	26	4	2	2	3	2	1	2	1	1	1	4	3	3	4	3	1000	9
2	40	5	2	40	2	0	0	0	0	5	5	1	4	1	20	1	1	1	3	1	5	2	4	3	2	1	4	3	1	4	400	9
2	38	3	1	42	1	0	0	0	0	1	1	6	2	2	28	2	2	2	1	1	1	1	1	1	1	2	1	1	1	4	900	9
2	47	5	1	56	1	0	0	0	0	2	3	1	2	1	28	1	1	1	3	2	2	3	2	2	2	3	3	3	3	2	1500	8
1	42	2	1	50	1	0	0	0	0	5	5	1	3	3	28	2	2	2	2	3	3	3	3	3	3	3	3	3	1	4	1250	13
1	63	1	5	40	1	0	0	0	0	2	1	1	1	3	19	2	2	2	1	1	1	1	1	1	1	1	1	1	1	3	1000	9
1	57	3	3	40	1	0	0	0	0	5	1	1	4	3	29	2	2	1	3	3	2	2	3	3	2	3	2	3	1	3	600	9
2	59	12	1	25	1	0	0	0	0	1	1	6	2	1	27	1	2	2	4	1	2	2	2	2	2	2	2	2	1	3	900	8
2	30	3	1	40	1	0	0	0	0	1	1	5	2	2	28	2	2	2	2	3	2	3	3	3	2	4	2	2	1	2	1000	9
2	41	5	4	40	5	0	0	0	0	2	2	2	2	2	10	2	2	2	2	2	2	3	3	3	3	2	3	3	2	3	20000	8
1	45	3	2	45	1	0	0	0	0	3	1	4	3	2	30	2	2	2	2	2	2	2	4	2	1	2	2	2	1	3	850	9
1	42	5	1	40	6	0	0	0	0	3	1	5	4	1	28	2	2	2	2	1	1	1	1	1	1	3	2	2	1	3	550	4
2	49	2	1	44	1	0	0	0	0	5	5	1	1	2	30	2	2	2	2	1	1	1	1	1	1	1	1	1	1	2	1500	9
1	46	2	1	60	3	0	0	0	0	3	1	7	3	2	28	2	2	2	3	2	2	2	2	3	2	4	3	4	4	1	500	8
2	33	5	7	40	1	0	0	0	0	1	1	4	2	1	28	4	2	2	1	2	1	2	1	1	1	1	1	1	1	4	700	4
1	59	1	5	30	1	0	0	0	0	3	1	1	1	2	28	1	2	2	4	1	1	1	1	1	1	1	1	1	1	2	1350	9
1	57	2	1	45	1	0	0	0	0	5	2	7	4	3	26	1	2	2	2	1	1	3	4	4	3	3	3	3	1	2	800	9
1	51	12	1	45	1	0	0	0	0	4	4	2	1	2	27	2	2	2	2	3	3	3	3	3	3	3	3	3	1	3	790	9
1	50	2	1	40	1	0	0	0	0	3	1	7	2	3	26	4	2	2	3	1	1	2	2	2	2	3	3	3	4	3	500	9
1	34	3	2	50	1	0	0	0	0	1	1	5	1	2	28	4	1	2	4	3	3	2	4	2	2	1	3	2	1	2	920	9
1	49	4	1	50	1	0	0	0	0	3	3	2	1	2	0	2	2	2	1	1	1	1	1	1	1	1	1	1	1	3	1000	9
2	36	3	1	55	1	0	0	0	0	1	1	5	4	1	28	4	2	2	2	1	1	1	1	2	1	1	1	1	4	1	200	4
1	34	3	3	56	1	0	0	0	0	1	1	7	1	2	28	2	2	2	2	3	3	3	3	3	3	3	3	3	1	3	800	9
1	41	3	1	40	1	0	0	0	0	1	1	6	2	3	28	2	2	2	3	2	2	2	2	2	2	3	3	3	1	5	400	9
2	30	5	1	40	1	0	0	0	0	1	1	2	2	2	28	2	2	2	2	3	4	3	3	3	3	3	3	3	4	1	200	9
1	37	2	4	60	1	0	0	0	0	4	4	1	2	1	30	2	2	2	2	2	2	2	3	2	2	3	3	3	1	3	1500	13
1	35	5	3	40	1	0	0	0	0	1	1	6	2	3	28	1	2	2	3	2	2	2	2	4	2	3	3	4	1	4	500	9
1	50	4	4	60	1	0	0	0	0	1	1	7	1	2	21	4	2	2	1	1	1	2	1	2	1	3	3	3	1	3	830	9
2	35	3	1	54	1	0	0	0	0	3	2	3	2	2	28	2	2	2	2	1	1	1	2	1	1	2	2	2	4	1	550	9
1	40	3	1	50	1	0	0	0	0	2	2	4	2	3	28	2	2	2	2	2	1	2	2	1	1	2	2	2	4	1	600	9
1	49	5	1	32	7	0	0	0	0	1	1	4	1	1	32	1	2	2	2	1	1	1	1	1	1	3	3	3	4	1	400	6
2	39	12	1	48	1	0	0	0	0	3	1	4	2	1	28	2	2	2	2	2	1	2	1	1	1	4	2	3	1	2	600	9
1	60	3	3	60	2	0	0	0	0	1	1	6	2	2	23	2	2	4	2	2	2	3	2	2	2	2	3	3	1	4	1200	4
1	22	8	1	40	1	0	0	0	0	5	5	2	1	1	28	4	2	2	3	2	1	1	1	1	1	1	1	1	1	4	380	4
1	61	10	3	40	1	0	0	0	0	1	1	2	1	1	28	2	2	2	1	1	1	1	1	1	1	2	1	2	1	4	1000	4
1	57	5	1	56	4	0	0	0	0	3	1	3	1	2	28	4	2	2	2	2	1	1	2	1	1	2	2	2	1	2	300	6
2	31	8	1	56	2	0	0	0	0	1	1	6	3	2	28	2	2	2	4	2	3	3	3	3	3	2	2	3	1	3	400	8
1	63	3	1	39	1	0	0	0	0	1	1	1	2	1	25	2	1	2	3	1	1	1	1	1	1	1	1	1	1	2	400	9
1	43	3	1	65	1	0	0	0	0	1	1	4	2	1	26	2	2	2	2	1	1	1	1	1	1	1	1	1	1	2	930	9
1	52	4	3	60	1	0	0	0	0	5	5	1	1	2	24	4	4	2	2	4	4	3	3	5	1	4	3	2	1	4	750	9
1	61	4	1	60	1	0	0	0	0	1	1	1	2	1	18	1	1	1	4	4	3	3	3	2	2	3	3	3	1	4	900	9
2	36	2	1	35	1	0	0	0	0	1	1	5	2	1	28	2	2	2	1	2	1	2	3	4	3	2	3	3	1	3	1050	9
1	54	1	4	55	1	0	0	0	0	1	1	4	4	1	32	1	2	2	2	1	1	1	1	1	1	1	1	1	1	2	1680	9
1	57	9	1	50	1	0	0	0	0	5	5	4	2	2	10	2	1	2	3	1	1	1	1	2	1	1	1	2	1	3	500	4
2	30	2	1	63	2	0	0	0	0	1	1	7	2	1	28	2	2	1	3	2	1	3	1	3	1	1	1	1	4	3	700	13
1	45	2	3	40	1	0	0	0	0	3	3	1	4	3	32	1	2	2	4	3	3	3	3	3	3	2	2	2	1	2	800	8
1	43	6	1	40	7	0	0	0	0	1	1	3	2	3	25	4	4	4	3	1	1	1	1	1	1	1	1	1	1	4	500	4
1	50	1	4	52	1	0	0	0	0	1	1	1	2	2	28	1	1	1	3	4	4	3	2	4	2	2	2	2	1	3	650	9
1	54	1	4	55	1	0	0	0	0	3	1	5	1	2	25	1	1	2	2	3	2	1	1	1	3	3	3	3	1	4	1500	9
1	32	2	1	50	1	0	0	0	0	5	3	4	2	2	30	4	2	2	1	3	3	2	3	4	3	3	2	2	1	2	850	13
1	55	1	4	50	1	0	0	0	0	3	3	4	1	2	28	4	2	2	1	2	2	2	2	2	2	3	3	3	1	3	1000	9
1	63	3	4	40	1	0	0	0	0	3	1	6	1	1	28	2	1	2	3	3	1	1	1	1	1	3	2	2	1	3	400	9
1	44	8	1	40	1	0	0	0	0	5	1	4	1	2	28	2	2	2	1	1	1	1	1	1	1	1	1	1	1	2	590	4
2	31	3	1	40	1	0	0	0	0	1	1	6	2	1	24	2	2	2	2	1	1	1	1	1	1	1	1	1	4	2	400	9
2	32	3	1	59	1	0	0	0	0	1	1	5	2	1	29	2	2	2	2	3	4	2	3	3	2	2	2	2	1	2	4600	9
1	45	1	5	17	1	0	0	0	0	3	5	1	1	3	28	1	2	2	2	2	1	2	2	2	2	4	2	2	1	2	880	9
1	53	1	4	50	1	0	0	0	0	3	5	2	2	2	28	2	2	2	2	1	1	2	3	1	1	3	3	3	1	1	2000	9
2	48	1	5	40	1	0	0	0	0	5	4	1	2	2	28	2	2	2	1	1	1	1	1	1	1	2	2	2	1	4	2600	9
2	48	3	1	40	1	0	0	0	0	3	1	3	1	2	24	2	2	2	4	1	1	1	1	1	1	3	1	1	1	4	1150	9
1	49	3	3	44	1	0	1	0	0	1	1	7	1	2	28	2	2	2	2	1	1	2	1	1	1	1	1	1	1	3	700	9
1	58	2	4	48	1	0	0	0	0	1	1	4	2	2	0	1	1	1	3	3	3	3	3	3	3	2	2	2	1	4	1000	9
1	49	1	4	45	1	0	0	0	0	1	1	2	2	1	32	4	2	2	1	2	1	2	2	3	1	2	1	1	4	1	800	9
1	44	12	1	60	1	0	0	0	0	1	1	4	1	2	28	2	2	2	1	1	2	2	3	2	3	3	3	3	1	5	800	10
1	52	2	1	40	1	0	1	0	0	4	4	3	1	3	20	4	4	4	1	1	1	1	1	1	1	2	2	2	1	1	250	6
1	36	1	3	45	1	0	0	0	0	1	1	2	2	2	32	2	2	2	3	1	1	1	1	1	1	2	2	2	4	1	900	13
1	50	2	3	97	3	0	0	0	0	1	1	4	2	2	32	2	2	2	2	1	1	2	1	2	2	1	2	2	1	2	700	9
2	33	5	1	60	4	0	0	0	0	1	1	4	2	2	31	2	2	2	1	1	1	1	1	1	1	1	1	1	1	4	1000	9
2	37	4	1	35	1	0	0	0	0	1	1	4	4	1	30	2	2	2	2	1	3	4	4	3	3	3	3	3	1	4	900	8
1	26	10	1	60	1	0	0	0	0	1	1	6	1	2	26	1	2	2	2	2	2	1	3	3	4	4	4	4	4	1	390	9
2	59	5	1	46	1	0	0	0	0	2	1	7	2	1	8	2	2	2	3	1	1	1	1	1	1	1	1	1	1	2	900	4
1	59	1	4	40	1	0	0	0	0	5	2	2	3	2	20	1	1	2	2	1	1	1	1	1	2	3	1	2	1	5	850	9
1	58	4	4	63	1	0	0	0	0	3	3	2	2	2	27	2	1	1	2	1	1	1	1	1	1	1	1	1	1	3	1400	10
1	61	1	5	40	1	0	0	0	0	2	1	6	2	2	26	2	2	2	2	2	2	2	1	1	1	2	2	2	1	2	700	9
2	31	3	1	30	2	0	0	0	0	4	4	7	4	2	26	1	2	2	4	4	4	3	4	4	4	3	2	3	1	3	3800	4
1	54	1	5	76	1	0	0	0	0	2	1	2	2	1	32	2	1	2	2	3	2	2	1	1	1	3	3	3	1	1	1400	9
1	30	3	1	52	1	0	0	0	0	3	4	2	4	1	30	1	4	2	3	2	2	3	2	2	3	2	3	2	4	3	600	9
1	34	3	1	42	1	0	0	0	0	2	1	6	4	1	32	4	2	2	1	3	3	3	3	3	3	4	3	3	1	5	600	9
1	57	1	4	64	1	0	0	0	0	5	5	1	2	2	28	2	2	2	1	1	1	1	1	1	1	2	1	1	1	2	999	9
1	53	2	5	90	1	0	0	0	0	1	1	5	2	2	24	2	2	2	1	1	1	1	1	1	1	1	1	1	1	3	1270	9
1	29	5	1	43	1	0	0	0	0	1	1	3	2	1	28	2	2	2	2	1	1	1	1	1	1	1	2	2	4	1	600	11
1	45	5	1	97	1	0	0	0	0	5	2	1	3	4	28	2	2	4	5	1	1	1	1	1	1	1	1	1	1	4	400	9
1	45	5	4	50	1	0	0	0	0	3	3	3	1	1	15	2	2	2	2	3	3	3	3	3	3	2	2	2	1	4	700	9
1	35	3	1	40	1	0	0	0	0	5	5	1	4	1	28	1	2	2	5	3	3	3	3	2	3	2	2	2	1	3	500	9
2	34	2	1	97	1	0	0	0	0	1	1	6	3	2	28	4	4	2	4	4	3	4	4	4	4	3	4	4	4	2	800	9
2	59	3	3	45	1	0	0	0	0	1	1	6	2	2	28	1	2	1	2	1	2	1	2	1	2	2	3	2	2	3	320	9
2	40	3	1	40	3	0	0	0	0	1	1	7	2	3	27	2	2	2	3	1	1	1	3	3	3	1	1	1	1	3	1000	9
1	60	12	3	50	2	0	0	0	0	3	3	1	1	3	30	1	2	2	3	3	1	3	2	2	1	2	2	2	1	3	1250	13
2	57	3	1	40	1	0	0	0	0	1	1	7	2	1	0	4	2	2	1	1	1	1	1	1	1	1	1	1	1	2	1000	9
1	40	12	2	70	1	0	0	0	0	3	3	5	2	1	32	2	2	2	2	2	2	2	3	2	1	3	3	3	3	2	600	9
1	58	2	4	65	1	0	0	0	0	1	1	4	3	2	28	2	2	2	1	2	1	2	2	2	1	2	2	2	1	3	1020	9
1	40	3	3	37	1	0	0	0	0	2	2	5	2	1	28	2	2	2	4	3	3	3	3	3	3	2	2	2	1	3	590	9
1	57	1	4	45	1	0	0	0	0	3	1	2	4	2	27	2	2	2	2	1	1	1	2	2	1	2	2	2	1	3	1650	9
1	53	1	4	55	1	0	0	0	0	1	1	5	1	2	29	1	2	1	3	1	1	1	2	2	2	4	4	4	1	1	600	9
1	50	2	1	48	1	0	0	0	0	3	1	5	2	3	13	4	1	2	2	1	1	1	1	1	1	2	2	2	1	6	850	6
1	51	1	4	48	1	0	0	0	0	3	5	3	2	3	24	4	2	4	2	2	1	1	1	1	1	2	2	2	3	4	750	9
2	41	3	1	48	1	0	0	0	0	1	1	4	2	2	26	4	2	2	1	1	1	2	2	2	2	3	3	2	4	1	500	9
1	56	12	1	50	1	0	0	0	0	3	1	3	2	2	27	2	2	2	2	1	1	1	2	1	1	1	1	1	1	4	700	9
1	62	3	1	45	1	0	0	0	0	5	2	7	1	3	22	4	1	2	1	1	1	1	1	1	1	1	1	1	1	2	420	4
1	43	1	5	53	1	0	0	0	0	3	2	1	1	3	23	1	4	4	4	1	1	1	2	3	1	1	1	1	1	3	450	9
1	58	3	1	50	1	0	0	0	0	3	5	1	1	4	9	1	1	1	3	1	2	3	3	4	3	3	3	3	1	3	650	8
1	49	5	4	97	4	0	0	0	0	5	2	4	1	2	28	1	1	2	2	2	1	1	2	2	3	2	1	2	1	3	500	4
1	33	2	1	50	1	0	0	0	0	1	1	6	3	1	24	2	2	2	2	3	2	1	1	2	1	3	3	2	1	1	845	13
1	62	12	1	45	1	0	0	0	0	1	1	2	2	3	27	2	2	2	1	1	3	3	2	3	1	3	2	2	1	2	430	9
1	63	3	1	70	1	0	1	0	0	5	5	7	1	3	20	2	2	2	1	2	1	1	1	1	1	2	2	2	1	1	450	9
1	50	4	5	50	1	0	0	0	0	2	2	1	1	2	26	1	2	2	2	2	1	1	2	2	1	3	3	3	1	1	799	9
2	38	3	1	35	1	0	0	0	0	1	1	4	2	2	24	2	1	1	1	2	2	3	2	2	2	3	3	3	1	4	850	9
1	62	3	1	52	1	0	0	0	0	3	1	2	1	2	26	1	1	2	3	3	2	1	1	2	2	2	2	2	1	3	100	9
1	60	8	1	48	1	0	0	0	0	3	3	2	2	2	22	1	1	1	4	5	2	2	2	1	1	1	1	1	4	1	400	9
1	49	8	1	40	1	0	0	0	0	5	1	4	4	2	30	2	2	2	3	3	3	2	2	2	2	4	4	2	1	3	400	4
1	60	2	4	35	1	0	0	0	0	1	1	3	1	2	30	4	1	1	3	3	3	3	3	3	3	3	3	3	1	4	1200	13
1	47	2	1	60	1	0	0	0	0	1	1	4	2	1	31	2	2	2	3	3	4	4	4	4	5	4	4	4	4	1	400	9
1	56	2	3	50	1	0	0	0	0	1	1	6	2	2	25	2	2	2	1	1	1	1	1	1	1	1	1	1	1	2	850	13
1	52	1	6	97	1	0	0	0	0	1	1	3	4	3	28	4	1	1	4	2	1	1	3	1	1	2	2	2	1	1	2100	9
2	45	12	1	30	5	0	0	0	0	1	1	2	2	2	28	1	1	1	4	5	5	5	5	5	5	4	4	4	1	7	800	6
2	37	3	1	45	1	0	0	0	0	2	1	3	2	1	28	2	2	2	1	2	1	1	1	3	1	1	1	1	1	2	1700	9
2	43	3	1	42	1	0	0	0	0	1	1	6	1	1	28	2	2	2	1	1	5	5	5	5	5	4	4	4	1	3	800	9
1	32	2	1	35	2	0	0	0	0	5	2	1	1	2	28	1	2	2	4	4	1	1	1	1	2	3	2	2	1	3	500	10
1	58	3	4	40	1	0	0	0	0	2	1	7	1	2	28	2	1	2	2	1	1	2	1	2	1	2	1	1	1	2	900	9
1	59	1	5	41	1	0	0	0	0	3	1	1	2	2	28	1	1	2	3	2	1	1	1	1	1	2	2	2	1	2	850	8
2	27	5	1	40	1	0	0	0	0	1	1	7	1	3	32	2	2	2	1	1	1	1	1	1	1	1	1	1	4	4	399	9
1	62	3	5	50	1	0	0	0	0	3	1	4	2	1	28	2	2	2	1	1	1	1	1	1	1	2	2	2	1	4	1100	6
1	38	2	1	59	2	0	0	0	0	5	5	1	1	3	28	1	4	4	2	2	3	3	3	2	2	2	2	2	4	1	400	4
2	47	3	1	30	2	0	0	0	0	1	1	4	2	1	28	4	2	2	3	3	1	3	2	2	2	2	2	3	1	4	600	13
1	58	1	4	40	1	0	0	0	0	3	1	1	2	3	22	4	1	2	1	2	1	1	1	1	1	1	1	1	1	2	1400	8
1	58	3	3	40	1	0	1	0	0	3	1	5	2	3	28	2	2	2	2	2	1	1	2	1	1	3	3	3	4	1	450	9
2	34	3	1	56	3	0	0	0	0	1	1	7	2	1	24	1	1	2	4	1	1	1	1	1	1	1	1	1	1	2	600	9
1	47	6	3	97	1	0	0	0	0	1	1	5	1	4	28	4	4	4	4	4	4	4	4	4	4	3	2	2	2	1	100000	4
2	31	3	1	40	1	0	0	0	0	1	1	5	2	2	28	2	2	2	2	2	3	1	2	2	2	3	3	2	4	4	1000	9
1	62	1	5	45	1	0	0	0	0	5	2	3	1	3	28	2	2	2	1	2	1	1	2	2	1	2	2	2	1	2	1200	9
2	46	2	1	55	1	0	0	0	0	5	5	5	1	1	24	4	1	4	3	2	3	4	4	4	4	4	3	3	1	5	900	9
2	60	3	1	48	1	0	0	0	0	1	1	1	2	2	25	1	2	2	3	1	1	1	1	1	1	1	1	1	2	2	500	4
1	46	1	4	48	1	0	0	0	0	5	5	1	2	2	20	4	4	4	2	3	1	1	1	1	1	2	2	2	2	2	500	4
1	45	6	3	20	3	0	0	0	0	2	2	2	2	3	20	3	2	1	1	2	3	3	4	3	3	2	3	2	1	3	8000	1
1	36	12	1	40	2	0	0	0	0	1	1	1	1	2	21	2	2	2	2	1	1	1	1	1	1	1	1	1	4	1	330	15
1	41	2	1	45	1	0	0	0	0	2	2	3	4	2	28	1	2	2	2	3	2	2	2	2	2	4	3	2	1	5	900	15
1	56	2	1	66	1	0	0	0	0	1	1	6	1	2	28	2	2	2	2	1	1	1	2	1	1	2	1	1	4	2	500	6
2	47	5	1	37	6	0	0	0	0	1	1	4	1	1	20	1	2	2	3	1	1	1	1	1	1	3	3	2	4	1	350	9
2	52	3	1	35	1	0	0	0	0	2	1	5	1	1	32	2	2	2	1	2	2	2	2	2	2	3	2	2	4	1	460	9
1	28	3	1	40	1	0	0	0	0	1	1	6	3	1	29	2	2	2	2	1	1	1	1	1	1	4	1	3	4	1	400	6
1	35	4	1	40	1	0	0	0	0	1	1	6	1	1	28	2	2	2	2	3	3	3	3	3	3	3	3	3	4	1	40000	9
2	44	3	1	40	1	0	0	0	0	1	1	4	4	2	30	2	2	2	4	3	3	3	3	3	3	4	3	3	2	1	300	4
1	53	3	1	40	1	0	0	0	0	1	1	6	1	1	25	4	4	2	2	2	5	5	5	5	5	4	4	4	4	3	780	9
1	39	8	1	55	3	0	0	0	0	2	1	6	1	3	28	4	2	4	1	1	2	1	2	4	2	3	2	2	1	4	450	13
1	21	3	1	50	1	0	0	0	0	4	4	2	2	2	28	2	2	2	2	1	1	1	1	1	1	1	1	1	4	1	420	8
1	34	1	5	60	3	0	1	0	0	5	5	1	2	1	27	1	1	1	3	3	3	3	3	4	4	3	3	3	1	3	800	9
2	34	3	1	60	1	0	0	0	0	5	4	1	1	3	28	2	2	2	3	1	2	1	4	4	4	1	1	1	4	1	560	9
1	60	1	5	40	1	0	0	0	0	2	1	6	2	2	30	1	2	2	2	1	1	1	1	1	1	3	3	3	1	3	300	9
2	41	2	1	40	1	0	0	0	0	5	2	6	1	2	26	2	2	2	1	2	2	2	2	2	1	1	1	1	2	2	600	4
2	34	3	2	1	1	0	0	0	0	1	1	6	2	2	31	2	2	2	2	4	3	4	4	3	4	3	4	4	4	1	500	9
2	32	3	1	40	1	0	0	0	0	2	1	5	1	2	32	2	2	2	1	2	3	3	4	2	4	3	3	3	1	2	1000	9
1	45	12	7	54	1	0	0	0	0	5	2	1	1	5	21	2	2	4	1	1	1	1	1	1	1	1	1	1	4	3	400	10
1	50	9	1	50	1	0	0	0	0	1	1	6	2	4	27	1	2	2	2	2	1	2	3	3	2	4	3	4	4	1	250	9
1	62	2	4	42	1	0	1	0	0	1	1	2	3	3	28	2	2	2	1	3	1	1	1	1	1	3	2	2	1	2	800	9
1	40	5	4	40	5	0	0	0	0	2	1	3	1	2	28	1	2	4	2	2	2	2	2	2	4	4	3	3	1	2	250	10
2	26	3	1	45	1	0	0	0	0	1	1	7	1	2	32	4	4	4	3	5	5	5	5	5	5	4	4	4	4	5	800	7
2	31	5	1	38	1	0	0	0	0	1	1	5	1	2	28	4	2	2	3	3	1	2	2	2	2	1	3	3	4	1	330	9
2	29	3	1	36	1	0	0	0	0	1	1	7	2	2	30	4	2	2	3	4	5	5	5	5	5	3	3	3	4	4	600	9
2	46	3	1	40	1	0	0	0	0	2	1	1	1	2	29	2	2	2	2	1	1	1	1	1	1	2	2	2	1	4	500	9
2	31	3	1	56	1	0	0	0	0	1	1	6	2	2	27	2	1	2	3	2	1	2	1	2	1	3	2	2	1	2	800	8
2	40	2	1	35	1	0	0	0	0	1	1	5	2	1	28	2	2	2	2	1	1	1	1	1	1	2	2	2	2	1	600	13
1	32	9	1	40	3	0	0	0	0	1	1	4	1	3	28	4	2	2	2	1	1	1	1	1	1	2	1	1	4	1	400	13
1	55	6	1	40	1	0	0	0	0	3	1	3	2	1	24	2	2	2	2	1	1	1	1	1	2	2	2	2	1	5	700	9
2	38	3	4	56	1	0	0	0	0	2	1	1	1	2	28	1	1	4	4	2	1	2	3	1	1	1	1	1	4	2	800	9
1	48	3	4	40	1	0	0	0	0	2	1	4	1	2	32	2	2	2	1	1	4	1	4	2	1	2	2	2	1	4	1000	9
1	45	1	4	60	1	0	0	0	0	1	1	2	2	2	28	4	2	2	2	1	1	1	1	2	1	1	1	1	1	3	800	9
1	59	2	5	60	1	1	0	0	0	1	1	6	1	3	28	1	1	2	3	2	1	1	2	2	1	2	2	2	1	3	1200	16
2	35	3	1	40	1	0	0	0	0	1	1	7	1	1	24	1	2	2	3	3	3	3	3	3	3	4	3	3	4	5	900	8
1	57	4	3	40	1	0	1	0	0	5	2	1	4	2	21	4	1	2	3	1	1	1	2	1	1	1	1	1	1	2	880	11
1	51	1	5	55	1	0	0	0	0	2	2	5	1	2	28	2	2	2	3	1	2	2	2	2	2	2	2	2	1	4	600	9
2	34	2	1	40	1	0	0	0	0	1	1	4	2	1	28	2	2	2	1	1	1	1	1	1	1	1	1	1	4	2	800	9
1	46	2	5	70	4	0	0	0	0	5	5	1	3	2	28	1	4	2	3	4	3	4	4	5	4	4	3	4	1	4	950	4
2	29	4	1	35	1	0	0	0	0	1	1	7	3	2	2	2	2	2	2	1	1	1	1	1	1	1	1	1	1	2	900	9
1	55	1	5	42	1	0	0	0	0	5	5	1	1	3	23	2	2	2	3	1	1	1	1	1	1	1	1	1	1	2	1600	9
1	46	5	1	40	1	0	0	0	0	5	1	1	1	2	32	2	2	2	2	1	1	1	1	1	1	2	2	2	4	1	40000	6
1	56	2	5	48	2	0	0	0	0	2	1	2	1	2	27	1	1	2	3	1	3	3	3	3	5	3	3	3	1	2	1900	13
1	45	5	1	35	1	0	0	0	0	1	1	4	1	2	30	2	2	2	1	2	1	2	3	2	1	3	3	2	4	1	330	9
1	55	3	3	60	1	0	0	0	0	1	1	4	1	2	28	2	2	2	3	1	1	1	1	1	1	1	1	1	1	4	1500	9
1	49	1	4	55	1	0	0	0	0	3	2	3	2	1	28	2	2	2	2	1	1	1	1	1	1	1	1	1	1	4	750	9
1	52	3	4	70	1	0	0	0	0	3	4	2	2	1	28	2	2	2	2	2	1	1	1	1	1	1	1	1	1	4	1250	9
1	33	3	2	84	1	0	0	0	0	3	4	4	2	2	28	2	2	2	2	1	2	2	2	2	1	2	2	3	4	3	700	9
1	50	4	2	56	1	0	0	0	0	1	1	3	2	2	20	1	1	2	3	2	1	2	1	1	1	1	1	1	1	4	730	6
1	47	2	4	60	1	0	0	0	0	3	3	3	3	2	28	2	2	2	2	1	1	2	1	1	2	1	2	1	1	5	900	13
1	31	12	3	50	1	0	0	0	0	1	1	5	2	2	25	2	2	2	1	1	1	1	1	1	1	3	3	2	1	2	500	9
1	48	1	4	40	1	0	0	0	0	3	3	3	2	1	28	1	1	2	3	2	1	2	2	2	2	2	3	3	1	3	950	9
1	60	3	1	50	1	0	0	0	0	5	2	1	1	2	20	2	2	2	2	1	1	1	1	1	1	1	1	1	1	3	1000	9
2	25	3	1	40	1	0	0	0	0	1	1	4	4	1	32	1	4	4	4	1	1	1	3	2	2	3	3	3	4	3	240	9
2	63	1	5	50	1	0	0	1	0	1	1	3	2	1	27	1	2	2	3	3	4	4	4	5	4	3	4	4	4	2	1000	9
1	61	3	1	45	1	0	0	0	0	3	1	3	3	2	27	2	2	2	3	1	1	1	1	1	1	1	1	1	4	1	700	9
1	52	4	1	67	1	0	0	0	0	1	1	1	1	1	25	3	3	3	4	2	2	2	2	2	2	4	4	4	1	4	400	4
1	27	3	1	42	1	0	0	0	0	1	1	6	1	2	28	2	2	2	1	1	1	1	1	1	1	1	1	1	1	3	1000	9
1	58	2	7	50	1	0	0	0	0	1	1	1	1	3	26	4	4	4	2	2	2	2	2	2	2	3	3	3	1	2	1000	9
1	58	1	4	35	1	0	0	0	0	1	1	1	1	2	19	1	2	2	1	1	1	2	2	2	2	4	4	3	2	2	750	4
2	35	2	1	50	1	0	0	0	0	1	1	5	2	2	30	4	2	2	2	4	4	4	4	4	4	3	3	3	3	2	1600	9
2	34	3	1	60	1	0	0	0	0	5	5	1	2	2	20	4	2	2	2	4	2	3	3	2	3	3	3	3	1	4	1200	4
1	48	3	1	52	1	0	0	0	0	2	1	5	2	2	8	1	1	1	2	1	1	1	1	1	1	1	1	1	1	2	660	9
1	45	5	1	40	5	0	0	0	0	3	1	6	1	3	29	2	2	2	3	2	1	2	1	2	1	3	1	1	1	2	550	4
1	32	3	1	97	3	0	0	0	0	5	5	4	3	2	29	1	2	2	3	2	1	2	2	2	1	2	2	2	1	4	750	9
2	27	3	1	56	1	0	0	0	0	1	1	6	1	2	32	2	2	2	1	1	1	1	1	1	1	3	3	3	1	2	700	9
1	64	2	3	39	1	0	0	0	0	2	1	1	3	2	28	4	4	1	1	1	1	1	1	1	1	1	1	1	1	5	700	13
2	47	3	1	40	1	0	0	0	0	1	1	5	1	1	28	2	2	2	1	1	1	2	1	1	1	3	3	3	2	2	500	11
1	50	1	5	50	4	0	0	0	0	1	1	6	1	2	31	2	2	2	2	1	1	1	1	1	1	3	2	2	1	1	1000	13
1	52	12	3	42	1	0	0	0	0	2	1	6	2	2	28	1	2	2	3	3	1	1	2	1	3	4	4	4	1	4	890	9
1	61	2	1	77	1	0	0	0	0	3	3	1	1	2	27	2	2	2	1	2	1	1	1	1	1	1	1	1	1	2	520	8
2	53	3	1	38	1	0	0	0	0	1	1	6	2	1	22	2	2	2	1	1	1	1	2	1	1	3	3	3	1	4	1500	9
1	53	6	5	80	2	0	0	0	0	5	5	4	2	2	22	2	1	2	4	4	3	3	2	2	4	3	3	2	1	3	850	9
1	44	5	1	56	1	0	0	0	0	5	3	4	2	2	27	2	2	2	2	1	2	3	2	3	2	3	3	3	2	3	300	8
1	52	8	1	65	1	0	0	0	0	5	2	4	1	3	29	4	2	2	2	1	1	1	1	1	1	2	2	2	1	2	550	8
2	49	5	1	30	3	0	0	0	0	1	1	7	1	2	30	4	4	4	3	3	3	3	3	3	3	3	3	2	4	3	400	8
1	48	1	4	84	1	0	0	0	0	3	1	4	2	2	29	2	2	2	2	3	3	3	3	3	3	3	3	3	1	2	1000	13
1	48	8	1	56	5	0	0	0	0	3	2	1	1	2	27	4	2	2	1	1	1	1	1	1	1	4	2	2	1	5	650	4
1	62	4	2	45	2	0	0	0	0	1	1	6	1	3	30	2	2	2	2	1	1	1	1	1	1	1	1	1	1	3	690	4
2	45	3	1	35	1	0	0	0	0	2	1	4	2	1	28	2	2	2	3	1	1	1	1	1	1	1	1	1	1	4	1200	8
2	45	3	4	45	1	0	0	0	0	1	1	4	2	1	28	2	2	2	1	1	1	1	1	1	1	1	2	1	1	2	2100	9
2	35	3	1	40	1	0	0	0	0	3	1	2	1	2	27	2	2	2	2	2	3	3	3	2	2	1	2	1	1	3	800	9
2	51	4	1	50	3	0	0	0	0	1	1	6	3	1	28	4	2	2	3	2	2	2	2	1	3	3	3	3	2	1	300	9
1	50	2	1	40	1	0	0	0	0	1	1	5	4	2	30	1	1	2	2	1	1	1	2	4	1	4	1	1	1	3	1000	6
2	32	10	1	63	1	0	0	0	0	1	1	6	1	2	25	2	2	2	2	1	3	2	3	1	1	1	1	1	1	2	1300	9
1	48	3	1	50	1	0	0	0	0	2	2	1	1	2	27	2	2	2	3	1	1	1	1	1	1	1	1	1	1	5	1550	9
1	40	5	1	90	1	0	0	0	0	5	5	3	2	2	30	1	1	2	2	3	2	1	1	1	1	2	1	1	4	1	300	16
1	44	3	3	43	1	0	0	0	0	2	2	3	2	1	28	4	4	2	1	2	1	1	1	2	1	3	1	1	1	7	900	9
1	61	2	1	40	1	0	1	0	0	5	5	1	2	2	31	1	2	2	2	1	1	1	1	1	1	1	1	1	1	2	600	9
1	63	4	5	40	1	0	0	0	0	3	5	1	2	1	20	1	1	2	1	1	1	1	1	1	1	3	2	2	1	2	850	9
2	62	3	3	40	1	0	0	0	0	3	4	1	2	1	0	2	1	2	1	1	1	1	1	1	1	2	2	2	1	2	600	9
1	44	5	1	50	5	0	0	0	0	1	1	6	2	2	32	4	2	2	1	1	2	1	2	2	2	3	3	3	1	4	400	9
1	46	8	3	65	1	0	0	0	0	3	5	1	3	2	29	1	2	2	3	2	1	2	2	2	2	1	1	3	1	3	1100	9
1	24	1	1	45	1	0	1	0	0	1	1	6	1	2	28	2	2	2	2	2	2	2	2	1	2	1	1	1	4	1	500	9
1	60	1	5	40	1	0	0	0	0	1	1	1	1	2	24	1	2	2	2	1	1	1	1	1	1	2	1	1	1	3	2200	9
1	61	2	1	35	1	0	0	0	0	1	1	6	1	2	10	4	4	4	2	2	1	1	1	1	1	1	1	1	1	3	800	4
1	61	8	1	40	1	1	0	0	1	5	2	3	3	3	16	2	2	1	2	3	1	2	3	4	3	3	3	3	2	2	450	4
1	45	3	1	45	1	0	0	0	0	1	1	6	2	1	27	2	2	2	2	2	1	2	1	1	1	3	3	3	1	2	670	13
1	32	2	1	50	1	0	0	0	0	1	1	6	2	2	31	2	2	2	3	1	1	2	2	2	1	2	1	1	3	3	650	9
2	40	3	1	40	1	0	0	0	0	1	1	7	2	2	27	2	2	2	1	1	1	1	2	1	2	3	3	3	4	1	548	8
2	47	3	1	56	1	0	0	0	0	1	1	6	1	2	30	2	2	2	2	4	3	5	5	5	3	2	2	2	1	4	500	4
1	47	4	3	44	1	0	0	0	0	3	1	4	1	2	30	2	2	2	1	2	2	2	2	2	1	1	1	1	1	5	590	9
1	35	3	1	40	1	0	0	0	0	1	1	6	1	2	32	2	2	2	3	2	2	2	3	2	1	2	2	2	1	4	700	5
1	53	1	2	68	1	0	0	0	0	1	1	6	2	1	28	2	2	2	3	1	1	1	1	1	1	4	4	4	4	1	117	9
2	52	3	1	45	1	0	0	0	0	1	1	6	3	1	32	2	2	2	1	2	1	1	2	1	1	1	1	1	1	2	1500	9
2	49	5	1	49	7	0	0	0	0	1	1	2	3	1	27	2	2	2	3	1	1	2	2	2	1	2	2	2	1	6	1200	6
1	58	2	1	35	1	0	1	0	0	1	1	2	1	2	10	1	1	2	3	1	1	1	1	1	3	3	3	3	1	4	900	9
2	55	2	1	80	1	0	0	0	0	1	1	4	1	2	28	1	2	2	2	1	1	1	1	1	1	1	1	1	1	2	1200	13
2	51	3	1	38	1	0	0	0	0	2	1	4	2	2	28	4	2	2	2	1	1	1	1	1	1	3	1	1	1	3	930	4
1	39	3	1	42	1	0	0	0	0	3	3	3	1	3	30	4	4	2	2	3	3	3	3	2	3	2	3	2	1	2	900	9
1	56	6	1	40	2	0	0	0	0	1	1	7	1	2	31	2	2	2	3	3	4	4	4	4	4	3	3	3	1	4	800	9
1	35	3	3	45	1	0	0	0	0	5	5	5	1	2	26	1	2	1	2	4	5	3	4	4	4	3	4	3	1	5	500	9
2	38	2	1	97	2	0	0	0	0	4	4	2	2	1	30	4	2	2	3	4	4	4	4	4	4	3	3	3	1	8	5000	15
1	36	3	3	50	1	0	0	0	0	3	4	4	1	3	28	2	2	2	2	1	1	1	2	4	1	2	2	2	1	3	650	4
1	37	3	3	44	3	0	0	0	0	3	2	4	1	2	24	4	1	4	1	2	1	3	2	1	1	3	2	1	1	4	820	10
1	47	4	1	40	1	0	0	0	0	1	1	6	1	2	28	4	2	2	2	2	2	2	3	2	3	2	3	3	1	3	460	6
1	28	1	5	50	3	0	0	0	0	5	5	6	1	4	26	1	1	2	4	4	3	4	3	1	2	3	2	3	4	1	520	5
2	28	3	1	84	1	0	0	0	0	1	1	6	2	1	30	2	2	2	2	1	1	1	1	1	1	3	3	3	1	3	1500	9
1	58	1	4	72	1	0	0	0	0	2	1	4	1	3	28	1	2	2	3	2	2	3	2	2	3	3	3	3	1	4	820	9
1	28	2	1	44	1	0	0	0	0	1	1	4	1	2	29	2	2	2	2	3	1	1	2	2	1	2	2	1	4	1	400	9
1	60	5	1	36	8	0	0	0	0	3	1	4	4	3	26	1	2	2	2	3	1	2	2	2	2	2	1	1	2	4	550	10
1	44	2	3	40	1	0	0	0	0	1	1	3	1	1	30	2	2	2	2	1	1	1	1	1	1	1	1	1	1	2	750	9
2	46	2	4	60	1	0	0	0	0	1	1	6	2	1	28	1	2	2	2	3	3	3	3	3	3	3	3	3	1	6	1980	15
1	63	9	1	85	3	0	0	0	0	3	1	3	4	3	25	2	2	2	2	3	3	3	3	3	3	2	2	2	4	1	560	6
2	42	5	1	40	3	0	1	0	0	5	5	1	2	1	26	2	2	2	3	1	1	1	1	1	1	3	3	2	4	1	370	8
2	45	3	1	63	1	0	0	0	0	2	1	6	1	3	32	1	2	2	3	2	2	2	2	2	2	2	2	2	1	4	900	9
1	28	4	1	50	1	0	0	0	0	1	1	7	1	3	30	1	2	2	4	4	5	5	5	5	5	3	4	3	4	2	800	9
1	49	5	2	50	1	0	1	0	0	1	1	5	2	2	29	1	2	2	1	2	2	3	4	4	3	3	3	3	4	1	550	9
1	58	1	5	97	1	0	0	0	0	5	5	1	2	3	10	1	1	2	2	3	3	4	2	3	3	3	3	2	1	2	650	9
1	43	4	4	80	1	0	0	0	0	3	5	1	1	2	29	4	2	2	1	4	1	1	1	1	1	4	2	1	1	3	830	9
1	32	8	1	24	1	0	0	0	0	1	1	6	2	2	30	1	2	2	2	1	1	2	1	1	2	2	2	2	1	2	950	13
1	44	12	3	56	7	0	0	0	0	3	3	3	1	2	32	2	2	2	2	4	1	1	1	1	1	2	2	2	1	3	880	9
1	46	3	1	40	1	0	0	0	0	1	1	5	1	2	31	1	1	2	3	1	1	1	1	1	1	1	2	1	1	5	424	4
1	46	3	1	68	1	0	0	0	0	1	1	6	2	2	28	2	1	1	3	2	1	1	1	1	1	2	1	1	1	3	950	9
1	37	2	1	75	2	0	0	0	0	5	5	2	2	2	28	2	2	2	2	2	2	2	2	3	3	2	3	3	2	1	700	9
1	57	1	4	48	1	0	0	0	0	5	2	1	1	1	28	4	4	4	2	3	3	3	3	3	3	3	2	3	1	2	780	9
1	58	1	5	50	1	0	0	0	0	1	1	4	1	2	28	2	2	2	2	3	2	3	4	3	3	4	4	4	1	4	1000	9
1	53	1	4	32	4	0	0	0	0	5	2	3	1	3	30	1	2	2	1	2	1	1	2	3	1	2	2	2	1	2	1450	4
1	39	2	1	41	1	0	0	0	0	5	4	2	4	3	27	2	2	2	1	1	3	1	3	3	3	3	3	2	1	3	550	13
2	49	12	1	40	1	0	0	0	0	5	5	2	1	2	28	1	1	1	4	2	5	2	2	2	2	3	3	3	2	3	200	4
1	41	3	5	40	1	0	0	0	0	3	3	7	2	2	28	2	2	2	1	1	1	1	1	1	1	1	1	1	1	5	600	13
1	52	2	3	45	1	0	0	0	0	5	4	1	1	2	28	1	1	2	1	3	2	2	2	2	2	2	2	2	2	1	700	6
1	45	4	1	46	7	0	0	0	0	1	1	4	2	2	28	2	4	4	1	3	4	4	3	3	4	3	4	4	1	2	900	9
2	37	12	1	46	1	0	0	0	0	1	1	6	1	2	28	2	2	1	1	3	3	4	4	4	4	3	3	4	1	2	900	9
1	25	2	1	40	2	0	0	0	0	1	1	7	1	2	28	2	2	2	1	1	1	1	1	1	1	1	1	1	4	5	1000	9
1	47	5	1	50	4	0	0	0	0	1	1	3	3	2	26	2	2	2	2	2	2	3	1	3	2	2	2	1	1	4	400	9
1	30	4	1	40	1	0	0	0	0	4	4	3	2	2	32	2	2	2	2	3	2	3	3	4	4	2	2	2	1	2	600	9
2	46	3	3	60	1	0	0	0	0	5	4	1	2	2	28	1	1	2	2	4	3	4	5	4	4	3	3	3	2	1	350	4
2	27	3	1	40	1	0	0	0	0	1	1	6	2	1	28	2	2	2	1	1	1	1	1	1	1	1	1	1	4	1	600	9
1	52	2	4	40	1	0	0	0	0	1	1	1	1	1	28	4	2	2	2	2	1	1	1	1	1	2	1	1	4	2	1000	13
2	45	4	3	45	4	0	0	0	0	5	1	1	4	5	20	2	3	3	2	3	2	4	3	3	3	2	2	2	5	5	600	7
1	47	3	1	45	1	0	0	0	0	5	2	1	2	2	26	1	1	1	2	1	1	1	1	1	1	1	1	1	1	4	590	13
1	44	5	5	60	1	0	0	0	0	1	1	4	2	2	30	2	2	2	2	1	1	1	1	1	1	1	1	1	1	4	690	9
2	52	3	5	45	1	0	0	0	0	5	5	1	1	1	28	4	2	2	1	3	3	3	3	2	1	2	2	2	1	4	860	4
1	49	1	4	90	3	0	0	0	0	1	1	7	2	1	28	2	2	2	1	2	1	1	1	1	1	1	1	1	1	6	850	9
2	53	3	3	45	1	0	0	0	0	1	1	4	2	2	0	2	2	2	2	1	1	1	2	1	1	2	2	2	1	2	800	8
2	37	3	1	55	1	0	0	0	0	1	1	1	1	1	28	2	2	2	3	1	1	1	1	1	1	2	2	2	1	3	950	8
1	50	12	4	46	2	0	0	0	0	5	1	3	1	2	28	2	2	2	2	1	1	1	1	1	1	1	1	1	4	2	700	9
2	37	3	1	97	1	0	0	0	0	1	1	6	2	1	30	2	2	2	1	1	1	1	1	1	1	1	1	1	1	4	950	9
1	52	1	5	60	1	0	0	0	0	2	1	1	3	2	26	2	2	2	1	2	2	2	2	2	2	3	3	3	1	3	1500	9
1	41	8	2	97	1	0	0	0	0	5	2	6	3	3	27	2	2	2	3	2	1	1	1	2	1	1	1	1	1	2	900	8
1	51	3	1	50	1	0	0	0	0	1	1	4	2	3	24	1	1	4	3	3	3	3	3	3	3	3	3	3	4	2	500	9
1	49	1	4	70	1	0	0	0	0	1	1	4	1	2	28	2	2	2	1	5	1	1	1	1	1	1	1	1	1	4	1600	9
2	30	3	1	35	1	0	0	0	0	1	1	7	2	3	28	2	2	2	3	1	1	1	1	1	1	1	1	1	2	4	200	9
2	42	3	1	40	1	0	0	0	0	1	1	7	2	1	23	2	2	2	2	1	1	1	1	1	1	3	2	2	1	5	950	11
2	41	2	5	40	1	0	0	0	0	1	1	7	3	2	32	1	2	2	3	2	2	1	1	1	1	1	1	1	1	5	1000	8
1	56	4	3	40	1	0	0	0	0	1	1	3	2	1	28	4	1	2	2	1	1	1	1	1	1	1	1	1	1	2	600	9
1	46	12	1	41	4	0	0	0	0	5	5	2	1	1	24	1	1	2	2	4	3	4	4	2	1	4	2	3	4	1	20000	9
1	42	1	4	50	1	0	0	0	0	2	1	5	1	2	28	1	4	1	4	2	1	1	2	1	1	2	2	2	1	4	1400	9
1	36	3	3	32	1	0	0	0	0	1	1	1	1	2	30	1	2	2	5	1	5	5	5	4	4	4	4	4	1	4	900	9
2	49	2	2	41	2	0	0	0	0	1	1	5	1	1	28	1	2	2	2	5	3	4	3	4	3	3	4	4	2	2	500	9
2	41	4	1	41	1	0	0	0	0	4	4	3	4	1	30	1	2	2	1	2	1	2	2	2	2	3	3	3	1	3	900	6
2	38	4	3	50	1	0	0	0	0	1	1	2	2	2	30	1	4	2	1	3	4	4	5	2	4	3	4	4	2	1	1050	9
2	36	2	1	56	1	0	0	0	0	4	2	3	2	3	32	2	2	2	2	2	4	2	4	5	4	2	2	3	4	1	400	9
2	27	2	1	80	3	0	0	0	0	1	1	7	1	2	32	4	4	4	5	3	2	4	2	4	3	2	3	2	4	1	500	6
1	26	4	1	43	1	0	0	0	0	1	1	5	2	1	28	1	2	2	3	3	2	3	4	4	3	2	2	2	1	3	700	9
1	33	5	3	60	1	0	0	0	0	1	1	4	2	2	28	4	4	4	4	4	3	4	3	4	4	3	2	3	1	2	800	9
2	60	4	1	40	3	0	0	0	0	1	1	6	1	3	10	1	1	2	2	3	4	4	4	4	3	3	3	3	4	1	400	9
2	38	3	2	56	1	0	0	0	0	3	3	6	1	1	21	1	1	2	3	2	1	3	4	3	4	3	2	3	1	4	600	8
2	49	3	1	40	1	0	0	0	0	3	3	6	2	1	27	2	2	2	2	2	3	2	2	1	2	2	2	2	2	3	560	8
1	39	2	1	60	6	0	0	0	0	2	1	6	1	2	27	4	2	2	2	3	3	3	3	3	3	2	3	2	1	4	850	6
1	53	3	4	56	1	0	0	0	0	5	5	1	2	3	1	2	1	2	1	3	1	2	2	3	3	2	2	2	1	3	1000	9
1	47	1	6	60	1	0	0	0	0	5	5	1	1	2	26	2	2	2	1	1	1	1	1	1	1	2	2	2	1	4	1200	10
1	46	12	3	55	1	0	0	0	0	3	3	1	2	2	28	2	2	2	1	4	4	5	4	4	5	1	1	1	1	3	800	6
1	49	1	7	45	1	0	0	0	0	3	1	7	4	3	27	4	4	4	3	1	1	1	1	1	1	1	1	1	1	3	1000	4
1	50	11	1	80	1	0	0	0	0	3	3	1	2	3	20	1	1	1	3	5	5	5	5	5	4	4	3	4	2	1	600	3
2	39	3	1	56	1	0	0	0	0	1	1	4	2	2	28	2	2	2	2	1	1	1	1	1	1	1	1	1	4	1	358	9
1	37	2	1	40	3	0	0	0	0	5	5	1	2	2	28	2	2	2	2	3	3	3	3	3	3	2	2	2	1	3	600	9
2	43	2	1	48	1	0	0	0	0	1	1	4	2	2	28	2	2	2	2	2	1	2	1	2	1	2	2	1	4	1	800	9
2	25	2	1	30	3	0	0	0	0	1	1	4	4	1	28	2	2	2	1	1	1	1	1	1	1	2	2	2	4	1	300	6
1	53	3	3	45	1	0	0	0	0	3	3	4	1	1	0	2	2	2	1	1	1	1	1	1	1	2	2	2	1	4	999	9
2	24	11	6	1	1	0	0	0	0	1	1	6	1	5	29	4	4	4	1	5	5	5	5	5	5	4	4	4	5	2	320	9
1	62	4	1	40	1	0	0	0	0	5	2	6	4	2	27	1	1	2	1	3	4	4	4	4	4	2	2	2	1	3	800	9
1	39	4	3	50	1	0	0	0	0	1	1	5	3	2	28	1	2	1	4	3	3	4	4	3	4	3	2	2	1	2	650	9
2	27	5	1	40	1	0	0	0	0	1	1	5	1	1	28	2	2	2	2	1	2	3	2	1	1	1	1	1	4	1	300	9
2	39	3	3	37	1	0	0	0	0	1	1	5	1	1	28	2	2	2	3	1	2	5	4	2	5	1	3	1	1	4	1200	9
2	34	3	3	43	1	0	0	0	0	1	1	6	2	3	30	2	2	2	1	3	1	1	1	3	1	1	1	1	1	2	1050	9
2	21	5	7	40	1	0	0	0	0	5	1	7	1	1	32	2	2	2	1	4	3	3	4	4	4	3	3	3	4	6	300	8
1	52	8	1	50	8	0	0	0	0	5	5	1	2	2	28	2	2	2	1	1	1	1	1	1	1	2	2	2	1	4	600	4
1	48	1	6	97	1	0	0	0	0	1	1	5	3	2	26	1	1	2	4	2	2	2	3	3	2	3	3	3	1	4	2000	13
1	49	2	1	48	1	0	0	0	0	1	1	3	1	2	28	1	2	1	4	1	3	2	3	3	3	4	2	3	1	4	500	4
1	30	3	1	40	1	0	0	0	0	3	1	5	2	3	28	2	2	2	1	1	1	1	1	1	1	1	1	1	4	1	400	9
1	61	3	1	40	1	0	0	0	0	3	3	2	2	1	28	1	1	1	2	2	1	1	2	3	3	3	3	3	1	2	600	9
1	54	2	2	50	2	0	0	0	0	5	1	3	1	2	25	1	1	1	2	2	2	2	2	2	2	3	3	3	1	4	1000	8
1	59	6	2	46	4	1	0	0	0	1	1	3	3	3	26	2	2	2	2	2	2	2	2	2	2	2	2	2	1	3	700	9
1	55	2	2	40	1	0	0	0	0	5	3	1	1	5	24	1	1	2	1	1	1	1	1	1	1	2	2	2	1	4	1200	9
1	45	1	6	60	1	1	0	1	0	4	2	1	2	3	27	1	1	1	1	3	2	2	1	2	1	3	1	3	1	2	0	9
2	24	12	1	97	2	0	0	0	0	1	1	6	2	1	1	1	3	3	2	3	2	3	3	2	3	2	2	1	1	2	10000	10
1	38	9	1	97	2	0	0	0	0	1	1	7	2	3	28	2	2	2	3	1	1	1	1	1	1	1	2	1	1	3	560	6
1	26	5	1	97	4	0	0	0	0	3	3	3	3	4	24	2	2	2	2	4	3	2	4	3	2	3	3	2	2	1	600	4
1	55	1	2	40	1	0	0	0	0	3	4	3	2	2	30	1	1	2	4	3	3	3	2	3	3	3	2	2	1	3	1200	9
2	27	3	1	43	1	0	0	0	0	1	1	5	2	1	28	2	2	2	2	1	1	1	1	1	1	2	1	1	4	2	1400	9
2	45	2	4	63	1	0	0	0	0	1	1	7	2	2	27	1	2	2	2	1	1	1	2	1	1	1	1	1	2	5	480	13
2	33	3	1	45	1	0	0	0	0	1	1	6	2	1	31	2	2	2	2	1	1	1	1	1	1	3	3	3	2	1	400	6
2	25	5	3	56	2	0	0	0	0	5	5	3	2	1	28	2	2	2	2	1	1	3	2	2	1	3	3	3	4	2	700	8
2	48	2	5	45	1	0	0	0	0	1	1	6	1	2	28	4	4	4	2	2	1	2	1	3	1	2	2	1	1	4	950	13
2	32	3	3	40	1	0	0	0	0	1	1	2	2	1	28	4	2	2	2	3	1	2	1	2	1	3	1	2	1	4	700	9
1	49	12	4	45	7	0	0	0	0	5	5	2	1	1	28	2	2	2	1	4	1	2	1	1	1	3	1	1	1	4	800	9
1	29	10	1	60	3	0	0	0	0	5	5	5	1	3	28	2	2	2	2	3	3	2	3	3	3	3	2	2	4	1	400	9
1	50	11	1	97	1	0	0	0	0	5	5	3	2	2	31	1	1	1	5	3	5	3	5	5	3	3	4	4	1	4	500	2
1	34	5	2	97	4	0	0	0	0	5	5	6	1	2	32	2	2	2	1	1	1	1	1	1	1	1	1	1	1	2	700	3
1	48	2	1	40	1	0	0	0	0	5	5	7	4	3	27	2	2	2	2	1	1	1	2	2	1	1	1	1	4	1	600	2
1	26	4	1	70	1	0	0	0	0	3	3	1	1	2	28	2	2	2	2	4	2	2	4	2	3	3	2	2	1	3	350	9
2	26	3	1	30	1	0	0	0	0	1	1	5	2	2	28	2	2	2	3	1	1	1	2	1	2	2	2	2	4	2	400	9
1	39	2	3	40	3	0	0	0	0	1	1	1	1	1	28	1	2	1	3	2	3	3	2	3	4	2	3	2	1	4	100	13
1	27	3	1	40	2	0	0	0	0	1	1	7	1	2	28	2	2	2	1	1	1	1	1	1	1	1	1	1	1	2	700	9
1	43	1	4	56	1	0	0	0	0	5	3	1	1	1	28	2	2	2	1	1	1	1	1	1	1	2	2	2	1	1	900	13
1	40	2	2	48	1	0	0	0	0	5	2	6	2	2	20	2	2	2	2	2	1	1	1	1	1	2	2	1	1	4	650	3
2	28	3	1	50	1	0	0	0	0	1	1	5	2	1	31	2	2	2	1	1	1	1	1	1	1	3	3	3	4	1	400	9
2	39	4	3	45	1	0	0	0	0	1	1	6	2	2	28	1	2	2	4	1	1	1	1	1	1	1	1	1	1	5	1100	8
2	51	3	1	40	1	0	0	0	0	5	5	1	2	1	28	4	2	4	3	3	3	3	3	3	3	3	3	3	1	3	200	6
1	35	10	3	40	1	0	0	0	0	1	1	4	2	2	28	4	4	4	2	3	3	3	3	3	3	2	2	2	1	4	400	9
1	49	1	6	2	2	0	0	0	0	3	3	5	1	2	32	1	2	3	3	1	1	2	1	2	1	1	2	1	1	5	1000	6
2	27	5	1	60	1	0	0	0	0	2	1	4	2	2	32	1	2	2	3	2	1	2	2	2	1	2	2	2	4	2	700	9
1	50	4	1	60	1	0	1	0	0	3	3	1	1	3	24	1	2	2	3	2	3	1	1	1	1	4	2	3	1	3	1500	9
1	45	1	5	97	1	0	0	0	0	1	1	2	1	2	28	1	2	2	1	3	2	4	3	4	3	3	2	3	1	3	1500	9
1	42	5	1	40	1	0	0	0	0	3	3	1	4	2	28	2	2	2	3	3	2	3	3	1	1	2	3	3	1	5	600	9
1	50	2	2	60	4	0	1	0	0	5	5	1	1	3	30	2	2	2	3	3	2	2	2	3	2	3	3	3	1	1	680	4
1	51	5	1	48	2	0	0	0	0	1	1	7	3	3	27	3	3	3	2	2	5	4	5	3	5	3	3	3	1	3	400	9
1	53	2	5	56	1	0	0	0	0	5	1	1	1	3	28	1	2	2	5	2	3	1	2	2	1	2	2	2	1	3	500	9
2	32	3	2	23	1	0	0	0	0	5	4	6	3	4	3	3	3	2	2	3	4	3	4	2	4	3	4	3	4	1	100	6
[truncated: 1,045 more rows]

## Sheet: Sheet1
SC1	Gender	1=Men, 2=Women, 3=Others
SC2	Age	yrs
SC7	Occupational category	1=Administrative and managerial workers, 2=Professional and engineering workers, 3=Clerical workers, 4=Sales workers, 5=Service workers, 6=Security workers, 7=Agriculture, forestry and fishery workers, 8=Manufacturing process workers, 9=Transport and machine operation workers, 10=Construction and mining workers, 11=Carrying, cleaning, packaging, and related workers, 12=Workers not classifiable by…
SC8	Job title	1=No position, 2=Supervisor, 3=Section chiefs, 4=Section manager, 5=Department managers, 6=President/executive/officer/director, 7=Other
Q3	Working hours in the past 7 days	hrs
Q6	Night shift work duration	1=Never, 2=1–2 years, 3=3–5 years, 4=6–9 years, 5=10–14 years, 6=15–19 years, 7=20–29 years, 8=30 years or more
Q10_6	Medical history of diabetes	0=none, 1=having
Q10_8	Medical history of Coronary Heart Disease	0=none, 1=having
Q10_9	Medical history of Stroke	0=none, 1=having
Q10_10	Medical history of other heart diseases	0=none, 1=having
Q11	Paper cigarette smoking status	1=Never smoked, 2=Smoked once or more, but not habitually, 3=Used to smoke habitually, but quit, 4=Smoke occasionally, 5=Smoke almost every day
Q12	Electronic cigarette smoking status	1=Never smoked, 2=Smoked once or more, but not habitually, 3=Used to smoke habitually, but quit, 4=Smoke occasionally, 5=Smoke almost every day
Q13	Alcohol consumption status	1=Every day, 2=5-6 days a week, 3=3-4 days a week, 4=1-2 days a week, 5=A few times a month, 6=Almost never, 7=Cannot drink
Q14	Preventive dental visits	1=I don't receive them, 2=About every six months, 3=About once a year, 4=Every 2-3 years
Q15	Tooth brushing habits	1=Three times or more per day, 2=Twice a day, 3=Once a day, 4=Every few days, 5=I don't brush my teeth.
Q18	Number of teeth
Q22	1st question of Severe periodontitis	1=Yes, 2=No, 3=Prefer not to answer, 4=Don't know
Q23	2nd question of Severe periodontitis	1=Yes, 2=No, 3=Prefer not to answer, 4=Don't know
Q24	3rd question of Severe periodontitis	1=Yes, 2=No, 3=Prefer not to answer, 4=Don't know
Q25	4th question of Severe periodontitis	1=Never, 2=Hardly ever, 3=Sometimes, 4=Fairly often, 5=Very often
Q26-1	1st question of Kessler Psychological Distress Scale (K6)	1=None of the time, 2=A little of the time, 3=Some of the time, 4=Most of the time, 5=All of the time
Q26-2	2nd question of Kessler Psychological Distress Scale (K6)	1=None of the time, 2=A little of the time, 3=Some of the time, 4=Most of the time, 5=All of the time
Q26-3	3rd question of Kessler Psychological Distress Scale (K6)	1=None of the time, 2=A little of the time, 3=Some of the time, 4=Most of the time, 5=All of the time
Q26-4	4th question of Kessler Psychological Distress Scale (K6)	1=None of the time, 2=A little of the time, 3=Some of the time, 4=Most of the time, 5=All of the time
Q26-5	5th question of Kessler Psychological Distress Scale (K6)	1=None of the time, 2=A little of the time, 3=Some of the time, 4=Most of the time, 5=All of the time
Q26-6	6th question of Kessler Psychological Distress Scale (K6)	1=None of the time, 2=A little of the time, 3=Some of the time, 4=Most of the time, 5=All of the time
Q27-1	1st question of UCLA loneliness scale	1=never, 2=rarely, 3=sometimes, 4=always
Q27-2	2nd question of UCLA loneliness scale	1=never, 2=rarely, 3=sometimes, 4=always
Q27-3	3rd question of UCLA loneliness scale	1=never, 2=rarely, 3=sometimes, 4=always
Q28	Marital status	1=Married, 2=Divorced and not remarried, 3=Divorced and remarried, 4=Unmarried, 5=Widowed, 6-Other
Q29	Number of persons living together
Q31	Annual household income	million yen
Q34	Education level	1=Junior high school, did not graduate, 2=Junior high school, graduated, 3=High school, did not graduate, 4=High school, graduated, 5=Professional training college, did not graduate, 6=Professional training college, graduated, 7=Junior college/technical college, did not graduate, 8=Junior college/technical college, graduated, 9=University (4-year program), graduated, 10=University (4-year program…
